# Supplementary material for: RAP2.3 negatively regulates nitric oxide biosynthesis and related responses through a rheostat-like mechanism in Arabidopsis
Source: J Exp Bot. 2020 Feb 13;71(10):3157–71. doi: 10.1093/jxb/eraa069 (PMC7260729; doi:10.1093/jxb/eraa069)
Supplement: eraa069_suppl_supplementary_table_S2 [file eraa069_suppl_supplementary_table_s2.xlsx]

## Sheet: MIAME
Supplementary Table S2. Differential transcript levels in NO-treated TPT_RAP2.3 and TPT_RAP2.12 lines induced (E) or not (C) with beta-estradiol. Levels at 1h after treatment with a NO pulse (C1 and E1) versus those at 0 time (C0 and E0).
Description of microarray experiments according to MIAME
Investigation Design Format (IDF)
Investigation title	IBMCP JLeon lab NO-exposed (60 min after pulse of 300 ppm NO during 5 min) TPT_RAP2.3 and TPT_RAP2.12 plants.
Experimental designs	NO-treated (1) vs untreated (0) TPT_RAP2.3 and TPT_RAP2.12 plants in the absence (C) or presence (E) of beta-estradiol inducer.
Person Last Name	León
Person First Name	José
E-mail	jleon@ibmcp.upv.es
Telephone	(+)3496387782
Affiliation & Address	IBMCP (CSIC-UPV), CPI Edificio 8E, Ingeniero Fausto Elio s/n, 46022 Valencia (Spain)
Person role	Investigator, submitter
Replicate types	3 independent biological replicates per genotype
Experiment description	1. Type of experiment:
	Compared analysis of the transcriptomes of 10-day old seedlings treated with a NO pulse for 5 min .
	2. Experimental factors:
	Samples were harvested by 1 h after NO exposure at 6 h after dawn of day 10. Seedlings were grown under long days (16 h light / 8 h darkness) photoperiodic conditions.
	3. Number of hybridizations to Arabidopsis Agilent microarrays):
	24 distributed as 3 independent biological replicates of C0, C1, E0 and E1 for both RAP2,3 and RAP2.12.
	4. Goals of proposed experiments:
	Identification of the NO-regulated transcriptome affected by RAP2.3 or RAP2.12.
Sample and Data Relationship Format (SDRF)
1. Hybridization design:
# Sample	Label	Genotype	Growth conditions	Tissue
1	B C0	TPT-RAP2.3 transgenic line B (Coego et al., 2014)	MS media plus 1 % sucrose, 10 days	Seedlings
2	B C1	TPT-RAP2.3 transgenic line B (Coego et al., 2014)	MS media plus 1 % sucrose, 10 days	Seedlings
3	B E0	TPT-RAP2.3 transgenic line B (Coego et al., 2014)	MS media plus 1 % sucrose, 10 days	Seedlings
4	B E1	TPT-RAP2.3 transgenic line B (Coego et al., 2014)	MS media plus 1 % sucrose, 10 days	Seedlings
5	G C0	TPT-RAP2.3 transgenic line G (Coego et al., 2014)	MS media plus 1 % sucrose, 10 days	Seedlings
6	G C1	TPT-RAP2.3 transgenic line G (Coego et al., 2014)	MS media plus 1 % sucrose, 10 days	Seedlings
7	G E0	TPT-RAP2.3 transgenic line G (Coego et al., 2014)	MS media plus 1 % sucrose, 10 days	Seedlings
8	G E1	TPT-RAP2.3 transgenic line G (Coego et al., 2014)	MS media plus 1 % sucrose, 10 days	Seedlings
9	H C0	TPT-RAP2.3 transgenic line H (Coego et al., 2014)	MS media plus 1 % sucrose, 10 days	Seedlings
10	H C1	TPT-RAP2.3 transgenic line H (Coego et al., 2014)	MS media plus 1 % sucrose, 10 days	Seedlings
11	H E0	TPT-RAP2.3 transgenic line H (Coego et al., 2014)	MS media plus 1 % sucrose, 10 days	Seedlings
12	H E1	TPT-RAP2.3 transgenic line H (Coego et al., 2014)	MS media plus 1 % sucrose, 10 days	Seedlings
13	A C0	TPT-RAP2.12 transgenic line A (Coego et al., 2014)	MS media plus 1 % sucrose, 10 days	Seedlings
14	A C1	TPT-RAP2.12 transgenic line A (Coego et al., 2014)	MS media plus 1 % sucrose, 10 days	Seedlings
15	A E0	TPT-RAP2.12 transgenic line A (Coego et al., 2014)	MS media plus 1 % sucrose, 10 days	Seedlings
16	A E1	TPT-RAP2.12 transgenic line A (Coego et al., 2014)	MS media plus 1 % sucrose, 10 days	Seedlings
17	D C0	TPT-RAP2.12 transgenic line D (Coego et al., 2014)	MS media plus 1 % sucrose, 10 days	Seedlings
18	D C1	TPT-RAP2.12 transgenic line D (Coego et al., 2014)	MS media plus 1 % sucrose, 10 days	Seedlings
19	D E0	TPT-RAP2.12 transgenic line D (Coego et al., 2014)	MS media plus 1 % sucrose, 10 days	Seedlings
20	D E1	TPT-RAP2.12 transgenic line D (Coego et al., 2014)	MS media plus 1 % sucrose, 10 days	Seedlings
21	I C0	TPT-RAP2.12 transgenic line I (Coego et al., 2014)	MS media plus 1 % sucrose, 10 days	Seedlings
22	I C1	TPT-RAP2.12 transgenic line I (Coego et al., 2014)	MS media plus 1 % sucrose, 10 days	Seedlings
23	I E0	TPT-RAP2.12 transgenic line I (Coego et al., 2014)	MS media plus 1 % sucrose, 10 days	Seedlings
24	I E1	TPT-RAP2.12 transgenic line I (Coego et al., 2014)	MS media plus 1 % sucrose, 10 days	Seedlings
2. RNA extraction:
Total RNA from wild type and NO-treated plants was isolated and purified by the Micro-to-Midi Total RNA Purification System from Invitrogen (Carlsbad, CA, USA).
3. Quality controls:
RNAs from every genotype were checked by RT-PCR for mRNA levels of the RAP2.3, RAP2.12 and ACT2 genes. Moreover, total RNAs used for further preparation of hybridization probes were analysed to check integrity and purity by nanocapìlar electrophoresis in Bioanalyzer Agilent 2100.
4. Labeling and hybridization protocols:
Sample RNA (0.5 µg) was amplified and labeled with the Agilent Low Input Quick Amp Labeling Kit. An Agilent Spike-In Kit was used to assess the labeling and hybridization efficiencies. Hybridization and slide washing were performed with the Gene Expression Hybridization Kit and Gene Expression Wash Buffers, respectively. Three biological replicates of C0, E0, C1 and E1 were hybridized to Arabidpo…
5. Sample comparisons:
C1 vs C0 and E1 vs E0 for the three TPT_RAP2.3 and three TPT_RAP2.12 independent transgenic lines.
6. Statistical analysis:
Linear model methods (LiMMA) were used for determining differentially expressed genes. To control the false-discovery rate, P-values were corrected using the method of Benjamini and Hochberg (1995). Criteria for selection of genes were fold value >1.5 and false-discovery rate ≤ 0.05. Statistical analysis and graphical visualization of data were performed with the interactive tool fiesta (http://b…

## Sheet: C1vsC0 TPT_RAP2.3
ProbeName	p (Corr)	p	FC	Log FC	AGI	Symbol	Corrected annotation
A_84_P13535	0.0240389	0.000657375	447.588	8.80603	AT2G38240		2-oxoglutarate (2OG) and Fe(II)-dependent oxygenase superfamily protein
A_84_P11046	0.038078	0.00206356	226.529	7.82355	AT4G34410	RRTF1	RRTF1__redox responsive transcription factor 1
A_84_P18492	0.00775991	1.57534e-05	148.445	7.21378	AT3G44870		S-adenosyl-L-methionine-dependent methyltransferases superfamily protein
A_84_P10609	0.0110658	5.99691e-05	139.528	7.12441	AT2G24850	TAT, TAT3	TAT_TAT3__tyrosine aminotransferase 3TAT_TAT3__tyrosine aminotransferase 3
A_84_P595141	0.0106611	5.5576e-05	130.417	7.02699	AT1G30135	JAZ8, TIFY5A	JAZ8_TIFY5A__jasmonate-zim-domain protein 8
A_84_P21769	0.00178308	1.41327e-07	129.038	7.01165	AT1G61120	GES, TPS04, TPS4	GES_TPS04_TPS4__terpene synthase 04
A_84_P761749	0.00461552	1.90626e-06	110.807	6.79191	AT3G22275
A_84_P17546	0.00764839	1.21254e-05	107.472	6.74782	AT3G44860	FAMT	FAMT__farnesoic acid carboxyl-O-methyltransferase
A_84_P521598	0.0124689	9.36834e-05	97.0461	6.6006	AT2G22760		basic helix-loop-helix (bHLH) DNA-binding superfamily protein
A_84_P544235	0.00387638	8.41425e-07	74.7692	6.22437	AT5G28237		Pyridoxal-5'-phosphate-dependent enzyme family protein
A_84_P17584	0.00466105	3.94919e-06	73.9553	6.20858	AT1G17380	JAZ5, TIFY11A	JAZ5_TIFY11A__jasmonate-zim-domain protein 5
A_84_P21573	0.00387638	1.08326e-06	73.4969	6.19961	AT5G38120	4CL8	4CL8__AMP-dependent synthetase and ligase family protein
A_84_P611898	0.00466105	3.32784e-06	72.3464	6.17685	AT5G59580	UGT76E1	UGT76E1__UDP-glucosyl transferase 76E1
A_84_P18113	0.00772467	1.33917e-05	58.1799	5.86245	AT1G76640		CML39__Calcium-binding EF-hand family protein
A_84_P91639	0.0352222	0.00171792	54.4018	5.76558	AT2G39030	NATA1	NATA1__Acyl-CoA N-acyltransferases (NAT) superfamily protein
A_84_P832235	0.00574999	5.85932e-06	53.8479	5.75082	AT3G44860;AT3G44870	FAMT
A_84_P762988	0.00894727	3.21643e-05	53.5455	5.74269	AT4G36950	MAPKKK21	MAPKKK21__mitogen-activated protein kinase kinase kinase 21
A_84_P14748	0.00477308	4.20059e-06	49.4684	5.62844	AT1G17420	ATLOX3, LOX3	ATLOX3_LOX3__lipoxygenase 3
A_84_P18289	0.00772467	1.41277e-05	47.0938	5.55747	AT2G44810	DAD1	DAD1__alpha/beta-Hydrolases superfamily protein
A_84_P524680	0.00178308	1.24269e-07	44.4543	5.47425	AT5G13220	JAS1, JAZ10, TIFY9	JAS1_JAZ10_TIFY9__jasmonate-zim-domain protein 10
A_84_P502791	0.0124689	9.45796e-05	42.7059	5.41636	AT1G32910		HXXXD-type acyl-transferase family protein
A_84_P851247	0.00571375	5.54697e-06	42.0149	5.39283	AT5G28237		Pyridoxal-5'-phosphate-dependent enzyme family protein
A_84_P785475	0.00571375	5.55773e-06	40.4212	5.33704	AT1G17420	ATLOX3, LOX3	ATLOX3_LOX3__lipoxygenase 3
A_84_P19302	0.00935958	4.03178e-05	39.8866	5.31783	AT3G23220	ESE1	ESE1__Integrase-type DNA-binding superfamily protein
A_84_P788408	0.00772467	1.49392e-05	39.4028	5.30023	AT2G22760		basic helix-loop-helix (bHLH) DNA-binding superfamily protein
A_84_P813757	0.00764839	1.22221e-05	36.7721	5.20054	AT3G44860	FAMT	FAMT__farnesoic acid carboxyl-O-methyltransferase
A_84_P17343	0.0176659	0.000258571	35.6697	5.15663	AT2G44840	ATERF13, EREBP, ERF13	ATERF13_EREBP_ERF13__ethylene-responsive element binding factor 13
A_84_P21194	0.0116369	7.27578e-05	35.5855	5.15322	AT3G23240	ATERF1, ERF1	ATERF1_ERF1__ethylene response factor 1
A_84_P12324	0.0266426	0.000863838	33.1867	5.05253	AT1G70130		LecRK-V.2__Concanavalin A-like lectin protein kinase family protein
A_84_P16173	0.00877275	2.26447e-05	33.1722	5.0519	AT1G28480	GRX480, roxy19	GRX480_roxy19__Thioredoxin superfamily protein
A_84_P13172	0.0293133	0.00108689	32.5819	5.026	AT5G67080	MAPKKK19	MAPKKK19__mitogen-activated protein kinase kinase kinase 19
A_84_P823221	0.00901326	3.52774e-05	32.1914	5.00861	AT5G13220	JAS1, JAZ10, TIFY9	JAS1_JAZ10_TIFY9__jasmonate-zim-domain protein 10
A_84_P610481	0.00894727	2.63169e-05	31.4978	4.97718	AT2G34600	JAZ7, TIFY5B	JAZ7_TIFY5B__jasmonate-zim-domain protein 7
A_84_P16121	0.00387638	1.24369e-06	31.249	4.96574	AT1G43160	RAP2.6	RAP2.6__related to AP2 6
A_84_P18072	0.0334937	0.0015126	29.4093	4.8782	AT1G72520	ATLOX4, LOX4	ATLOX4_LOX4__PLAT/LH2 domain-containing lipoxygenase family protein
A_84_P14331	0.0143225	0.000141305	28.4286	4.82927	AT1G76650	CML38	CML38__calmodulin-like 38
A_84_P816405	0.0234249	0.000581574	28.1319	4.81413	AT5G62360		Plant invertase/pectin methylesterase inhibitor superfamily protein
A_84_P20323	0.0405646	0.00242986	27.6569	4.78957	AT3G49620	DIN11	DIN11__2-oxoglutarate (2OG) and Fe(II)-dependent oxygenase superfamily protein
A_84_P23712	0.0491762	0.00388509	26.2938	4.71665	AT1G59860		HSP20-like chaperones superfamily protein
A_84_P16247	0.00952359	4.21271e-05	24.4791	4.61348	AT1G12610	DDF1	DDF1__Integrase-type DNA-binding superfamily protein
A_84_P20976	0.00900545	3.45496e-05	23.8099	4.57349	AT1G19210		Integrase-type DNA-binding superfamily protein
A_84_P10863	0.00633665	7.48441e-06	23.7583	4.57036	AT3G48520	CYP94B3	CYP94B3__cytochrome P450, family 94, subfamily B, polypeptide 3
A_84_P544827	0.013412	0.000113995	23.613	4.56151	AT3G25760	AOC1, ERD12	AOC1_ERD12__allene oxide cyclase 1AOC1_ERD12__allene oxide cyclase 1
A_84_P223429	0.00894727	2.55529e-05	23.442	4.55103	AT5G43650	BHLH92	BHLH92__basic helix-loop-helix (bHLH) DNA-binding superfamily protein
A_84_P20120	0.00124154	2.87533e-08	23.3055	4.5426	AT2G27690	CYP94C1	CYP94C1__cytochrome P450, family 94, subfamily C, polypeptide 1
A_84_P768692	0.0224867	0.00053291	21.8844	4.45183	AT5G40348		other RNA
A_84_P23179	0.00775991	1.58149e-05	21.758	4.44347	AT3G53600		C2H2-type zinc finger family protein
A_84_P13031	0.0106339	5.23192e-05	21.0074	4.39282	AT5G19110		Eukaryotic aspartyl protease family protein
A_84_P79105	0.0114343	6.35548e-05	20.3874	4.3496	AT1G66860		Class I glutamine amidotransferase-like superfamily protein
A_84_P592948	0.00736156	1.03999e-05	20.138	4.33185	AT4G11911
A_84_P15993	0.0122093	8.85037e-05	19.9741	4.32006	AT5G63450	CYP94B1	CYP94B1__cytochrome P450, family 94, subfamily B, polypeptide 1
A_84_P19845	0.0177412	0.000273615	19.4594	4.2824	AT3G27810	ATMYB21, ATMYB3, MYB21	ATMYB21_ATMYB3_MYB21__myb domain protein 21
A_84_P786477	0.0496106	0.00395702	19.428	4.28006	AT5G05220
A_84_P786499	0.0116369	7.07513e-05	18.724	4.22682	AT3G25760	AOC1, ERD12	AOC1_ERD12__allene oxide cyclase 1AOC1_ERD12__allene oxide cyclase 1
A_84_P572473	0.034848	0.0016811	18.1544	4.18225	AT4G21920
A_84_P815994	0.038078	0.00206317	17.9338	4.16461	AT1G54020		GDSL-like Lipase/Acylhydrolase superfamily protein
A_84_P232439	0.00772467	1.37764e-05	17.7525	4.14995	AT4G31800	ATWRKY18, WRKY18	ATWRKY18_WRKY18__WRKY DNA-binding protein 18
A_84_P853664	0.00464882	3.01459e-06	17.5259	4.13142	AT2G06050	AtOPR3, DDE1, OPR3	AtOPR3_DDE1_OPR3__oxophytodienoate-reductase 3
A_84_P15340	0.00412491	1.43296e-06	17.3624	4.11789	AT2G06050	AtOPR3, DDE1, OPR3	AtOPR3_DDE1_OPR3__oxophytodienoate-reductase 3
A_84_P272600	0.0178542	0.000284005	17.3124	4.11373	AT5G21960	ERF016	Integrase-type DNA-binding superfamily protein
A_84_P15194	0.00894727	3.06253e-05	17.0528	4.09194	AT1G54020		GDSL-like Lipase/Acylhydrolase superfamily protein
A_84_P215028	0.0230856	0.000565657	16.7847	4.06908	AT3G25770	AOC2	AOC2__allene oxide cyclase 2
A_84_P10627	0.022772	0.000549282	16.2514	4.02249	AT2G20880	AtERF53, ERF53	AtERF53_ERF53__Integrase-type DNA-binding superfamily protein
A_84_P611334	0.0267601	0.000871061	16.0067	4.00061	AT2G22880		VQ motif-containing protein
A_84_P604601	0.0457288	0.00320947	15.7472	3.97702	AT4G37140	ATMES20, MEE69, MES20	ATMES20_MEE69_MES20__alpha/beta-Hydrolases superfamily protein
A_84_P537220	0.0272894	0.000906524	15.2295	3.92879	AT5G57510
A_84_P862159	0.0153926	0.000176459	15.1056	3.91701	AT2G24850	TAT, TAT3	TAT_TAT3__tyrosine aminotransferase 3TAT_TAT3__tyrosine aminotransferase 3
A_84_P20248	0.0360872	0.00182195	15.0903	3.91555	AT3G23230		AtERF98_AtTDR1_ERF98_TDR1__Integrase-type DNA-binding superfamily protein
A_84_P812170	0.00950448	4.17756e-05	15.0207	3.90888	AT3G45140	ATLOX2, LOX2	ATLOX2_LOX2__lipoxygenase 2ATLOX2_LOX2__lipoxygenase 2
A_84_P12788	0.0193083	0.000348792	14.5885	3.86676	AT3G55970	ATJRG21, JRG21	ATJRG21_JRG21__jasmonate-regulated gene 21
A_84_P14985	0.00894727	2.76173e-05	14.5252	3.86048	AT5G47220	ATERF2, ATERF-2, ERF2	ATERF-2_ATERF2_ERF2__ethylene responsive element binding factor 2
A_84_P23517	0.00894727	2.90363e-05	14.3294	3.84091	AT5G52320	CYP96A4	CYP96A4__cytochrome P450, family 96, subfamily A, polypeptide 4
A_84_P786287	0.0363619	0.00186109	14.0317	3.81062	AT5G05410	DREB2, DREB2A	DREB2_DREB2A__DRE-binding protein 2
A_84_P22140	0.0116369	7.10219e-05	13.8904	3.79601	AT3G23250	ATMYB15, ATY19, MYB15	ATMYB15_ATY19_MYB15__myb domain protein 15
A_84_P847119	0.0156436	0.000185475	13.776	3.78409	AT5G62360		Plant invertase/pectin methylesterase inhibitor superfamily protein
A_84_P558681	0.00877048	2.07614e-05	13.6393	3.7697	AT1G53885;AT1G53903	0
A_84_P757973	0.0178542	0.000284489	13.6056	3.76613	AT2G44578		RING/U-box superfamily protein
A_84_P785932	0.0325659	0.00142453	13.5562	3.76088	AT1G25400
A_84_P164303	0.0244976	0.000696289	13.4704	3.75172	AT5G58680		ARM repeat superfamily proteinARM repeat superfamily protein
A_84_P812834	0.0206072	0.000428871	13.4334	3.74776	AT1G28480	GRX480, roxy19	GRX480_roxy19__Thioredoxin superfamily protein
A_84_P11822	0.00764839	1.21322e-05	13.3912	3.74322	AT3G51450		Calcium-dependent phosphotriesterase superfamily protein
A_84_P852628	0.0106535	5.39414e-05	13.3837	3.74241	AT5G02600	NAKR1, NPCC6	NAKR1_NPCC6__Heavy metal transport/detoxification superfamily protein
A_84_P870349	0.0116369	6.88588e-05	13.2638	3.72943	AT3G23250	ATMYB15, ATY19, MYB15	ATMYB15_ATY19_MYB15__myb domain protein 15
A_84_P515468	0.0145606	0.000151747	13.245	3.72737	AT2G45940		Protein of unknown function (DUF295)
A_84_P17881	0.0124689	9.6151e-05	13.1251	3.71426	AT5G62360		Plant invertase/pectin methylesterase inhibitor superfamily protein
A_84_P13271	0.0496383	0.00396264	13.1018	3.71169	AT1G80840	ATWRKY40, WRKY40	ATWRKY40_WRKY40__WRKY DNA-binding protein 40
A_84_P287970	0.00466105	3.4637e-06	13.0123	3.7018	AT5G65690	PCK2, PEPCK	PCK2_PEPCK__phosphoenolpyruvate carboxykinase 2
A_84_P172281	0.0227156	0.000543441	12.9857	3.69885	AT5G48850	ATSDI1	ATSDI1__Tetratricopeptide repeat (TPR)-like superfamily protein
A_84_P67084	0.0463638	0.00331472	12.8431	3.68292	AT1G25400
A_84_P21501	0.034848	0.00167981	12.7965	3.67767	AT5G05410	DREB2, DREB2A	DREB2_DREB2A__DRE-binding protein 2
A_84_P832673	0.0137599	0.000122762	12.505	3.64443	AT3G20340
A_84_P19584	0.0196122	0.000369898	12.4994	3.64378	AT4G15975		RING/U-box superfamily protein
A_84_P793001	0.0439834	0.00288679	12.4815	3.64172	AT1G17420	ATLOX3, LOX3	ATLOX3_LOX3__lipoxygenase 3
A_84_P11724	0.0116369	6.91994e-05	12.4779	3.64131	AT3G16150	ASPGB1	ASPGB1__N-terminal nucleophile aminohydrolases (Ntn hydrolases) superfamily protein
A_84_P529724	0.0178542	0.00028479	12.3233	3.62331	AT3G20340
A_84_P829373	0.0467446	0.00340262	12.3084	3.62157	AT5G67080	MAPKKK19	MAPKKK19__mitogen-activated protein kinase kinase kinase 19
A_84_P242975	0.0474149	0.00349645	12.104	3.59741	AT1G78410		VQ motif-containing protein
A_84_P704033	0.00764839	1.16927e-05	12.0614	3.59233	AT1G11185		other RNA
A_84_P15304	0.00606654	6.8919e-06	11.9481	3.57871	AT1G65390	ATPP2-A5, PP2-A5	ATPP2-A5_PP2-A5__phloem protein 2 A5
A_84_P13216	0.00894727	3.18686e-05	11.9352	3.57716	AT1G20510	OPCL1	OPCL1__OPC-8:0 CoA ligase1
A_84_P553370	0.0403631	0.00241081	11.8559	3.56753	AT1G56240	AtPP2-B13, PP2-B13	AtPP2-B13_PP2-B13__phloem protein 2-B13
A_84_P11789	0.0437236	0.00285535	11.6234	3.53896	AT3G43250		Family of unknown function (DUF572)
A_84_P16877	0.00877275	2.20555e-05	11.4936	3.52276	AT5G47240	atnudt8, NUDT8	NUDT8_atnudt8__nudix hydrolase homolog 8
A_84_P18925	0.0116369	7.07138e-05	11.4586	3.51836	AT1G61610		S-locus lectin protein kinase family protein
A_84_P19028	0.0106611	5.65502e-05	11.1381	3.47743	AT1G74930	ORA47	ORA47__Integrase-type DNA-binding superfamily protein
A_84_P191974	0.00894727	2.72533e-05	10.9862	3.45763	AT5G03210	AtDIP2, DIP2	AtDIP2_DIP2__
A_84_P762569	0.0495561	0.0039515	10.964	3.45471	AT3G27809
A_84_P209868	0.0137232	0.000119501	10.8941	3.44547	AT2G32130		Plant protein of unknown function (DUF641)
A_84_P789698	0.00772467	1.49975e-05	10.7872	3.43125	AT1G72416		Chaperone DnaJ-domain superfamily proteinChaperone DnaJ-domain superfamily protein
A_84_P11721	0.0391471	0.00220262	10.6313	3.41025	AT3G15500	ANAC055, ATNAC3, NAC055, NAC3	ANAC055_ATNAC3_NAC055_NAC3__NAC domain containing protein 3
A_84_P20831	0.0164788	0.00021619	10.6301	3.41008	AT1G61340		AtFBS1_FBS1__F-box family protein
A_84_P217688	0.0188704	0.000332141	10.4776	3.38924	AT1G76600
A_84_P16963	0.0343917	0.0016258	10.3798	3.3757	AT5G16960		Zinc-binding dehydrogenase family protein
A_84_P216248	0.0116369	7.21773e-05	10.0102	3.3234	AT1G69890		Protein of unknown function (DUF569)
A_84_P193424	0.00464882	2.96984e-06	9.97063	3.31768	AT1G19180	JAZ1, TIFY10A	AtJAZ1_JAZ1_TIFY10A__jasmonate-zim-domain protein 1
A_84_P785249	0.00682995	8.92527e-06	9.91622	3.30979	AT4G31800	ATWRKY18, WRKY18	ATWRKY18_WRKY18__WRKY DNA-binding protein 18
A_84_P769350	0.0473701	0.00348796	9.88539	3.3053	AT5G54165
A_84_P196714	0.0464121	0.00334286	9.87492	3.30377	AT5G63250		Carbohydrate-binding X8 domain superfamily protein
A_84_P715317	0.0117736	8.01436e-05	9.79819	3.29252	AT1G72416		Chaperone DnaJ-domain superfamily proteinChaperone DnaJ-domain superfamily protein
A_84_P586962	0.0162493	0.000207306	9.748	3.28511	AT5G56880
A_84_P503102	0.037073	0.00195042	9.66886	3.27335	AT3G15440
A_84_P22519	0.0139343	0.000134892	9.60729	3.26413	AT5G38130		HXXXD-type acyl-transferase family protein
A_84_P15826	0.0275141	0.000930316	9.5995	3.26296	AT5G05600		2-oxoglutarate (2OG) and Fe(II)-dependent oxygenase superfamily protein
A_84_P823879	0.00178308	1.70366e-07	9.5841	3.26064	AT5G47240	atnudt8, NUDT8	NUDT8_atnudt8__nudix hydrolase homolog 8NUDT8_atnudt8__nudix hydrolase homolog 8
A_84_P575998	0.0256843	0.000798265	9.58206	3.26034	AT4G14365	XBAT34	XBAT34__XB3 ortholog 4 in Arabidopsis thaliana
A_84_P549255	0.0464787	0.00334874	9.52882	3.2523	AT3G28600		P-loop containing nucleoside triphosphate hydrolases superfamily protein
A_84_P65264	0.023539	0.000590483	9.11733	3.18861	AT3G15356		Legume lectin family protein
A_84_P17140	0.00461552	2.1108e-06	9.01045	3.1716	AT1G32640	ATMYC2, JAI1, JIN1, MYC2, RD22BP1, ZBF1	ATMYC2_JAI1_JIN1_MYC2_RD22BP1_ZBF1__Basic helix-loop-helix (bHLH) DNA-binding family protein
A_84_P11613	0.0480692	0.00361511	8.91752	3.15664	AT2G34930		disease resistance family protein / LRR family protein
A_84_P820417	0.0457288	0.00320872	8.90803	3.15511	AT4G17490	ATERF6, ERF6, ERF-6-6	ATERF6_ERF-6-6_ERF6__ethylene responsive element binding factor 6
A_84_P860087	0.0171581	0.000238821	8.85798	3.14698	AT1G27020
A_84_P300030	0.00877275	2.31216e-05	8.84205	3.14438	AT5G08790	anac081, ATAF2	ATAF2_anac081__NAC (No Apical Meristem) domain transcriptional regulator superfamily protein
A_84_P833808	0.00894727	3.13433e-05	8.46425	3.08138	AT1G17420	ATLOX3, LOX3	ATLOX3_LOX3__lipoxygenase 3
A_84_P847302	0.0483192	0.00372426	8.44359	3.07786	AT3G60140	BGLU30, DIN2, SRG2	BGLU30_DIN2_SRG2__Glycosyl hydrolase superfamily protein
A_84_P22274	0.0292136	0.00107507	8.39722	3.06991	AT3G63350	AT-HSFA7B, HSFA7B	AT-HSFA7B_HSFA7B__winged-helix DNA-binding transcription factor family protein
A_84_P21275	0.0187287	0.00032568	8.37904	3.06678	AT3G50930	BCS1	BCS1__cytochrome BC1 synthesis
A_84_P20535	0.0145765	0.00015225	8.29897	3.05293	AT4G17500	ATERF-1, ERF-1	ATERF-1_ERF-1__ethylene responsive element binding factor 1
A_84_P826417	0.045114	0.00309891	8.2883	3.05108	AT5G24110	ATWRKY30, WRKY30	ATWRKY30_WRKY30__WRKY DNA-binding protein 30
A_84_P283560	0.0485166	0.00376861	8.27021	3.04792	AT2G24600		Ankyrin repeat family protein
A_84_P840621	0.0131334	0.000105849	8.26959	3.04782	AT1G19530
A_84_P869292	0.0178563	0.000287412	8.24911	3.04424	AT4G17500	ATERF-1, ERF-1	ATERF-1_ERF-1__ethylene responsive element binding factor 1
A_84_P594805	0.0137599	0.000123144	8.23466	3.04171	AT4G36820		Protein of unknown function (DUF607)
A_84_P306860	0.0302503	0.00118888	8.15967	3.02851	AT5G10695
A_84_P18211	0.0183076	0.00030723	8.04913	3.00883	AT2G26530	AR781	AR781__Protein of unknown function (DUF1645)AR781__Protein of unknown function (DUF1645)
A_84_P159795	0.00532816	4.93588e-06	8.0295	3.00531	AT1G19530
A_84_P840907	0.016924	0.000232034	8.0294	3.00529	AT5G56880
A_84_P786720	0.00894727	2.92957e-05	8.00418	3.00075	AT5G08790	anac081, ATAF2	ATAF2_anac081__NAC (No Apical Meristem) domain transcriptional regulator superfamily protein
A_84_P857687	0.0130482	0.000102744	8.00144	3.00026	AT1G73500	ATMKK9, MKK9	ATMKK9_MKK9__MAP kinase kinase 9
A_84_P813646	0.0161893	0.000204339	7.92735	2.98684	AT2G26530	AR781	AR781__Protein of unknown function (DUF1645)
A_84_P18100	0.0407716	0.00246071	7.91586	2.98475	AT1G69930	ATGSTU11, GSTU11	ATGSTU11_GSTU11__glutathione S-transferase TAU 11
A_84_P21851	0.0133154	0.000112557	7.89654	2.98122	AT1G66370	AtMYB113, MYB113	AtMYB113_MYB113__myb domain protein 113
A_84_P542646	0.00900545	3.42998e-05	7.6294	2.93157	AT1G15040		GAT_GAT1_2.1__Class I glutamine amidotransferase-like superfamily protein
A_84_P23284	0.0176978	0.000262421	7.6287	2.93144	AT4G21680	NRT1.8	AtNPF7.2_NPF7.2_NRT1.8__NITRATE TRANSPORTER 1.8
A_84_P586644	0.015258	0.000171542	7.591	2.92429	AT3G53232	DVL20, RTFL1	DVL20_RTFL1__ROTUNDIFOLIA like 1
A_84_P573393	0.0183022	0.00030137	7.58715	2.92356	AT4G27654
A_84_P106016	0.0482251	0.00366332	7.54298	2.91514	AT1G15125		S-adenosyl-L-methionine-dependent methyltransferases superfamily protein
A_84_P16821	0.00640993	7.84002e-06	7.53673	2.91394	AT5G24470	APRR5, PRR5	APRR5_PRR5__pseudo-response regulator 5
A_84_P10039	0.0224015	0.000527107	7.5319	2.91301	AT1G27020
A_84_P17934	0.0196122	0.00036459	7.52613	2.91191	AT5G04340	C2H2, CZF2, ZAT6	C2H2_CZF2_ZAT6__zinc finger of Arabidopsis thaliana 6
A_84_P562774	0.0149289	0.000161117	7.51869	2.91048	AT5G12340
A_84_P784449	0.0497107	0.00398592	7.51429	2.90964	AT4G23220	CRK14	CRK14__cysteine-rich RLK (RECEPTOR-like protein kinase) 14
A_84_P802615	0.0318766	0.00135025	7.5068	2.9082	AT5G62360		Plant invertase/pectin methylesterase inhibitor superfamily proteinsuperfamily protein
A_84_P826766	0.0288472	0.00102937	7.48786	2.90455	AT5G58680		ARM repeat superfamily proteinARM repeat superfamily protein
A_84_P10495	0.00461552	2.40664e-06	7.47829	2.90271	AT1G65890	AAE12	AAE12__acyl activating enzyme 12
A_84_P282640	0.0106611	5.67879e-05	7.46108	2.89938	AT2G23170	GH3.3	GH3.3__Auxin-responsive GH3 family protein
A_84_P15720	0.0196122	0.000371155	7.40959	2.88939	AT4G22620		SAUR34__SAUR-like auxin-responsive protein family
A_84_P818172	0.0145606	0.000147752	7.38082	2.88378	AT1G15040		GAT_GAT1_2.1__Class I glutamine amidotransferase-like superfamily protein
A_84_P288904	0.0153989	0.000177031	7.37474	2.88259	AT3G49570	LSU3	LSU3__response to low sulfur 3
A_84_P511454	0.0285012	0.000994726	7.36198	2.88009	AT5G43570		Serine protease inhibitor, potato inhibitor I-type family protein
A_84_P245475	0.00668285	8.36554e-06	7.35463	2.87865	AT2G25460
A_84_P259470	0.0137599	0.000126932	7.33615	2.87502	AT1G61890		MATE efflux family protein
A_84_P19511	0.0282192	0.000977696	7.3257	2.87297	AT4G24380
A_84_P20466	0.0336783	0.00155994	7.29639	2.86718	AT4G26260	MIOX4	MIOX4__myo-inositol oxygenase 4
A_84_P286390	0.00877048	2.11244e-05	7.26103	2.86017	AT3G25780	AOC3	AOC3__allene oxide cyclase 3
A_84_P870348	0.0446581	0.00301666	7.21615	2.85123	AT2G41100	ATCAL4, TCH3	ATCAL4_TCH3__Calcium-binding EF hand family protein
A_84_P559351	0.0130541	0.000104399	7.17095	2.84216	AT5G55460		Bifunctional inhibitor/lipid-transfer protein/seed storage 2S albumin superfamily protein
A_84_P759481	0.00772467	1.32284e-05	7.11959	2.83179	AT3G12145	FLOR1, FLR1	FLOR1_FLR1_FTM4__Leucine-rich repeat (LRR) family protein
A_84_P85269	0.00877275	2.28178e-05	7.00476	2.80834	AT1G24909;AT1G25155;AT1G25220	ASB1,TRP4,WEI7
A_84_P10611	0.00903297	3.5932e-05	6.99678	2.80669	AT2G43530		Scorpion toxin-like knottin superfamily protein
A_84_P836406	0.0150403	0.000165802	6.99156	2.80562	AT1G15125		S-adenosyl-L-methionine-dependent methyltransferases superfamily protein
A_84_P609369	0.0117736	7.92039e-05	6.94572	2.79612	AT1G31550		GDSL-like Lipase/Acylhydrolase superfamily protein
A_84_P137619	0.030758	0.00122953	6.94411	2.79579	AT5G54490	PBP1	PBP1__pinoid-binding protein 1
A_84_P10561	0.00464882	2.73441e-06	6.92826	2.79249	AT1G51780	ILL5	ILL5__IAA-leucine resistant (ILR)-like gene 5
A_84_P302360	0.0446581	0.00301857	6.91831	2.79042	AT5G37490		ARM repeat superfamily protein
A_84_P14490	0.0231221	0.000567089	6.91582	2.7899	AT2G34180	ATWL2, CIPK13, SnRK3.7, WL2	ATWL2_CIPK13_SnRK3.7_WL2__CBL-interacting protein kinase 13
A_84_P21931	0.0196122	0.000376812	6.88339	2.78312	AT1G28370	ATERF11, ERF11	ATERF11_ERF11__ERF domain protein 11
A_84_P14882	0.00466105	3.98857e-06	6.85418	2.77698	AT1G06620		2-oxoglutarate (2OG) and Fe(II)-dependent oxygenase superfamily protein
A_84_P18032	0.0392647	0.00222847	6.77714	2.76068	AT1G54050		HSP20-like chaperones superfamily protein
A_84_P23070	0.0125793	9.7887e-05	6.75151	2.75521	AT3G22740	HMT3	HMT3__homocysteine S-methyltransferase 3
A_84_P811729	0.0266392	0.000862005	6.75065	2.75503	AT2G33830		AtDRM2_DRM2__Dormancy/auxin associated family protein
A_84_P169283	0.0191195	0.000343471	6.71844	2.74813	AT5G06570		alpha/beta-Hydrolases superfamily protein
A_84_P101246	0.0386423	0.00212587	6.69956	2.74407	AT5G22530
A_84_P595805	0.0240389	0.000652755	6.64918	2.73318	AT5G36925
A_84_P811808	0.00461552	2.27644e-06	6.61285	2.72527	AT3G12145	FLOR1, FLR1	FLOR1_FLR1_FTM4__Leucine-rich repeat (LRR) family protein
A_84_P602187	0.0335824	0.00152295	6.59612	2.72162	AT1G05575
A_84_P548213	0.0293697	0.00109208	6.59596	2.72158	AT2G31945
A_84_P13376	0.00772467	1.32285e-05	6.53802	2.70885	AT1G74430	ATMYB95, ATMYBCP66, MYB95	ATMYB95_ATMYBCP66_MYB95__myb domain protein 95
A_84_P230699	0.0215012	0.000476122	6.49109	2.69846	AT5G05530		RING/U-box superfamily protein
A_84_P504336	0.0101768	4.71376e-05	6.48766	2.6977	AT5G37250		RING/U-box superfamily protein
A_84_P13607	0.0121042	8.71814e-05	6.45169	2.68968	AT3G06830		Plant invertase/pectin methylesterase inhibitor superfamily
A_84_P22892	0.0116369	7.40391e-05	6.43717	2.68643	AT1G73500	ATMKK9, MKK9	ATMKK9_MKK9__MAP kinase kinase 9
A_84_P267120	0.00443168	1.64216e-06	6.40099	2.6783	AT1G74950	JAZ2, TIFY10B	JAZ2_TIFY10B__TIFY domain/Divergent CCT motif family protein
A_84_P530732	0.0161733	0.000203467	6.39089	2.67602	AT4G06746	DEAR5, RAP2.9	DEAR5_RAP2.9__related to AP2 9
A_84_P10171	0.00877048	2.02125e-05	6.38669	2.67507	AT5G10300	AtHNL, ATMES5, HNL, MES5	ATMES5_AtHNL_HNL_MES5__methyl esterase 5
A_84_P290124	0.0240067	0.000644159	6.36714	2.67065	AT2G22860	ATPSK2, PSK2	ATPSK2_PSK2__phytosulfokine 2 precursor
A_84_P97916	0.037003	0.00194446	6.31859	2.6596	AT4G29780
A_84_P19191	0.00894727	3.22806e-05	6.29868	2.65505	AT1G19670	ATCLH1, ATHCOR1, CLH1, CORI1	ATCLH1_ATHCOR1_CLH1_CORI1__chlorophyllase 1
A_84_P761897	0.0274585	0.000920816	6.2642	2.64713	AT3G19615
A_84_P24073	0.0283054	0.000983083	6.26167	2.64655	AT3G28740	CYP81D11	CYP81D11__Cytochrome P450 superfamily protein
A_84_P10992	0.0152644	0.000174238	6.24945	2.64373	AT4G21990	APR3, ATAPR3, PRH26, PRH-26	APR3_ATAPR3_PRH-26_PRH26__APS reductase 3
A_84_P141619	0.0184253	0.000313146	6.20869	2.63429	AT1G66870		Carbohydrate-binding X8 domain superfamily protein
A_84_P11272	0.0115698	6.67499e-05	6.18797	2.62947	AT1G52390
A_84_P522895	0.0436095	0.0028168	6.1784	2.62723	AT5G10210
A_84_P290684	0.0391394	0.00219769	6.15335	2.62137	AT4G17490	ATERF6, ERF6, ERF-6-6	ATERF6_ERF-6-6_ERF6__ethylene responsive element binding factor 6
A_84_P605140	0.00877048	2.06183e-05	6.13827	2.61783	AT2G28920		RING/U-box superfamily protein
A_84_P12419	0.0113247	6.26833e-05	6.11462	2.61226	AT1G51760	IAR3, JR3	IAR3_JR3__peptidase M20/M25/M40 family protein
A_84_P516067	0.0320601	0.00137499	6.11352	2.612	AT1G17345		SAUR77__SAUR-like auxin-responsive protein family
A_84_P15269	0.0196122	0.000369979	6.10216	2.60932	AT1G52890	ANAC019, NAC019	ANAC019_NAC019__NAC domain containing protein 19
A_84_P765109	0.0437187	0.00285199	6.09011	2.60647	AT4G36052		other RNA
A_84_P15450	0.0205423	0.000424792	6.06217	2.59984	AT2G32120	HSP70T-2	HSP70T-2__heat-shock protein 70T-2
A_84_P17787	0.0245286	0.000706109	6.04301	2.59527	AT5G37670		HSP20-like chaperones superfamily protein
A_84_P101906	0.00894727	3.13677e-05	6.03896	2.5943	AT1G70700	JAZ9, TIFY7	JAZ9_TIFY7__TIFY domain/Divergent CCT motif family protein
A_84_P712636	0.0252416	0.000770873	6.01764	2.5892	AT3G27415
A_84_P811806	0.0140399	0.000137216	5.97535	2.57902	AT3G12145	FLOR1, FLR1	FLOR1_FLR1_FTM4__Leucine-rich repeat (LRR) family protein
A_84_P16803	0.00466105	3.98262e-06	5.92931	2.56786	AT5G14700		NAD(P)-binding Rossmann-fold superfamily protein
A_84_P10330	0.0481232	0.00364038	5.92671	2.56723	AT5G65600		LecRK-IX.2__Concanavalin A-like lectin protein kinase family protein
A_84_P18976	0.0265841	0.000856568	5.91226	2.56371	AT1G30730		FAD-binding Berberine family protein
A_84_P22732	0.0152644	0.000173642	5.90424	2.56175	AT1G08860	BON3	BON3__Calcium-dependent phospholipid-binding Copine family protein
A_84_P159915	0.0150774	0.000166561	5.89286	2.55897	AT4G27970	SLAH2	SLAH2__SLAC1 homologue 2
A_84_P23204	0.0261225	0.000833865	5.87842	2.55543	AT3G59480		pfkB-like carbohydrate kinase family protein
A_84_P21864	0.0395964	0.00229074	5.83222	2.54405	AT1G73805	SARD1	SARD1__Calmodulin binding protein-like
A_84_P17644	0.038796	0.00214102	5.83193	2.54397	AT4G29710		Alkaline-phosphatase-like family protein
A_84_P582920	0.040669	0.0024498	5.82057	2.54116	AT2G45760	BAL, BAP2	BAL_BAP2__BON association protein 2
A_84_P787617	0.0127527	9.98266e-05	5.80167	2.53647	AT5G03270	LOG6	LOG6__lysine decarboxylase family protein
A_84_P811724	0.0318906	0.00135456	5.79123	2.53387	AT2G33830		AtDRM2_DRM2__Dormancy/auxin associated family protein
A_84_P756822	0.029931	0.00116267	5.7651	2.52735	AT2G07731;ATMG00270	NAD6
A_84_P606233	0.00918073	3.86164e-05	5.76142	2.52642	AT3G56260
A_84_P76184	0.0262643	0.000841839	5.75079	2.52376	AT5G24110	ATWRKY30, WRKY30	ATWRKY30_WRKY30__WRKY DNA-binding protein 30
A_84_P11239	0.0136882	0.000118562	5.74268	2.52172	AT5G56840		myb-like transcription factor family protein
A_84_P789539	0.0173077	0.000244119	5.6817	2.50632	AT4G06746	DEAR5, RAP2.9	DEAR5_RAP2.9__related to AP2 9DEAR5_RAP2.9__related to AP2 9
A_84_P15276	0.0288939	0.00103702	5.60635	2.48706	AT1G76680	ATOPR1, OPR1	ATOPR1_OPR1__12-oxophytodienoate reductase 1
A_84_P812177	0.0322527	0.00139881	5.57702	2.4795	AT3G45140	ATLOX2, LOX2	ATLOX2_LOX2__lipoxygenase 2ATLOX2_LOX2__lipoxygenase 2
A_84_P767439	0.00929625	3.98297e-05	5.56399	2.47612	AT5G37230;AT5G37270	0
A_84_P826608	0.0184253	0.000313638	5.54546	2.47131	AT5G66650		Protein of unknown function (DUF607)Protein of unknown function (DUF607)
A_84_P803770	0.018747	0.000327869	5.52943	2.46713	AT1G76680	ATOPR1, OPR1	ATOPR1_OPR1__12-oxophytodienoate reductase 1
A_84_P19710	0.0278461	0.000952977	5.45948	2.44876	AT5G46040		Major facilitator superfamily protein
A_84_P236643	0.00603258	6.28699e-06	5.45451	2.44745	AT1G44350	ILL6	ILL6__IAA-leucine resistant (ILR)-like gene 6
A_84_P255510	0.0106339	5.21839e-05	5.45163	2.44669	AT1G72450	JAZ6, TIFY11B	JAZ6_TIFY11B__jasmonate-zim-domain protein 6
A_84_P858725	0.00995116	4.51708e-05	5.42148	2.43869	AT1G72450	JAZ6, TIFY11B	JAZ6_TIFY11B__jasmonate-zim-domain protein 6
A_84_P501308	0.0393435	0.00224695	5.3478	2.41895	AT3G14260		Protein of unknown function (DUF567)
A_84_P241449	0.0116369	7.33905e-05	5.34344	2.41777	AT1G28190
A_84_P193944	0.0227833	0.000550442	5.3431	2.41768	AT5G66650		Protein of unknown function (DUF607)Protein of unknown function (DUF607)
A_84_P14417	0.0335926	0.00154618	5.32612	2.41308	AT2G20560		DNAJ heat shock family proteinDNAJ heat shock family protein
A_84_P23398	0.00894727	3.26085e-05	5.31891	2.41113	AT5G06870	ATPGIP2, PGIP2	ATPGIP2_PGIP2__polygalacturonase inhibiting protein 2
A_84_P12686	0.0486483	0.00378898	5.30064	2.40617	AT3G25180	CYP82G1	CYP82G1__cytochrome P450, family 82, subfamily G, polypeptide 1
A_84_P16831	0.0390369	0.0021726	5.28213	2.40112	AT5G27420	ATL31, CNI1	ATL31_CNI1__carbon/nitrogen insensitive 1
A_84_P855161	0.00894727	2.861e-05	5.1946	2.37701	AT1G76680	ATOPR1, OPR1	ATOPR1_OPR1__12-oxophytodienoate reductase 1
A_84_P154615	0.0178563	0.000286414	5.18101	2.37323	AT1G76590		PLATZ transcription factor family protein
A_84_P224809	0.0204757	0.000417364	5.1799	2.37292	AT2G38790
A_84_P827393	0.0307965	0.00124148	5.17898	2.37267	AT3G48650
A_84_P19561	0.0117628	7.81845e-05	5.1633	2.36829	AT4G35480	RHA3B	RHA3B__RING-H2 finger A3B
A_84_P829388	0.00877275	2.17686e-05	5.15069	2.36477	AT1G07150	MAPKKK13	MAPKKK13__mitogen-activated protein kinase kinase kinase 13
A_84_P12418	0.0174298	0.000251399	5.13451	2.36023	AT1G49530	GGPS6	GGPS6__geranylgeranyl pyrophosphate synthase 6
A_84_P23308	0.017511	0.000254681	5.10124	2.35085	AT4G27140	AT2S1, SESA1	AT2S1_SESA1__seed storage albumin 1
A_84_P18198	0.0378567	0.00203812	5.09144	2.34807	AT2G16660		Major facilitator superfamily protein
A_84_P572494	0.00900545	3.49511e-05	5.08101	2.34512	AT4G28703		RmlC-like cupins superfamily proteinRmlC-like cupins superfamily protein
A_84_P579612	0.0116676	7.4579e-05	5.04408	2.33459	AT4G27652
A_84_P289964	0.0432403	0.00277817	5.01032	2.3249	AT1G19020
A_84_P761787	0.0330822	0.00147941	4.99873	2.32156	AT3G14185		other RNA
A_84_P19375	0.0171883	0.000239851	4.98438	2.31741	AT3G49110	ATPCA, ATPRX33, PRX33, PRXCA	ATPCA_ATPRX33_PRX33_PRXCA__peroxidase CA
A_84_P787406	0.00772467	1.48314e-05	4.97468	2.3146	AT4G28703		RmlC-like cupins superfamily proteinRmlC-like cupins superfamily protein
A_84_P13315	0.0230068	0.000562662	4.97005	2.31326	AT1G16370	OCT6, ATOCT6	ATOCT6_OCT6__organic cation/carnitine transporter 6
A_84_P299810	0.0246688	0.000724469	4.93365	2.30265	AT1G11925		Stigma-specific Stig1 family protein
A_84_P22991	0.0339728	0.00158381	4.92892	2.30127	AT2G37430		ZAT11__C2H2 and C2HC zinc fingers superfamily protein
A_84_P786490	0.0378567	0.00203842	4.92617	2.30047	AT2G46400	ATWRKY46, WRKY46	ATWRKY46_WRKY46__WRKY DNA-binding protein 46
A_84_P18334	0.0106611	5.52454e-05	4.92048	2.2988	AT3G06490	AtMYB108, BOS1, MYB108	AtMYB108_BOS1_MYB108__myb domain protein 108
A_84_P10711	0.0321314	0.00138188	4.91267	2.29651	AT2G39330	JAL23	JAL23__jacalin-related lectin 23
A_84_P16571	0.039271	0.00223177	4.89059	2.29001	AT3G56400	ATWRKY70, WRKY70	ATWRKY70_WRKY70__WRKY DNA-binding protein 70
A_84_P211588	0.0299111	0.00114717	4.87778	2.28622	AT4G24110
A_84_P16037	0.00857212	1.84778e-05	4.87541	2.28552	AT1G56650	ATMYB75, MYB75, PAP1, SIAA1	ATMYB75_MYB75_PAP1_SIAA1__production of anthocyanin pigment 1
A_84_P11191	0.023539	0.000588178	4.83706	2.27413	AT5G43620		Pre-mRNA cleavage complex II
A_84_P16645	0.034901	0.00168569	4.82833	2.27152	AT4G13480	AtMYB79, MYB79	AtMYB79_MYB79__myb domain protein 79
A_84_P21473	0.0468037	0.00341226	4.81578	2.26777	AT4G15210	ATBETA-AMY, AT-BETA-AMY, BAM5, BMY1, RAM1	AT-BETA-AMY_ATBETA-AMY_BAM5_BMY1_RAM1__beta-amylase 5
A_84_P805566	0.0295153	0.00111573	4.80501	2.26454	AT5G24780	ATVSP1, VSP1	ATVSP1_VSP1__vegetative storage protein 1
A_84_P12975	0.0145506	0.000146925	4.78929	2.25981	AT1G19550		Glutathione S-transferase family protein
A_84_P16077	0.034848	0.00167707	4.78468	2.25842	AT1G05100	MAPKKK18	MAPKKK18__mitogen-activated protein kinase kinase kinase 18
A_84_P862058	0.0118874	8.37301e-05	4.7747	2.25541	AT3G12145	FLOR1, FLR1	FLOR1_FLR1_FTM4__Leucine-rich repeat (LRR) family protein
A_84_P115562	0.0157262	0.000190117	4.77236	2.2547	AT1G73325		Kunitz family trypsin and protease inhibitor protein
A_84_P16802	0.039203	0.00222349	4.75629	2.24984	AT5G14470		AtGALK2_GALK2__GHMP kinase family protein
A_84_P786837	0.00903297	3.60747e-05	4.74827	2.2474	AT5G13080	ATWRKY75, WRKY75	ATWRKY75_WRKY75__WRKY DNA-binding protein
A_84_P87559	0.0216765	0.000487714	4.74305	2.24582	AT1G66500		Pre-mRNA cleavage complex II
A_84_P541993	0.0135451	0.000116067	4.73657	2.24384	AT2G27310		F-box family protein
A_84_P21703	0.0132094	0.000108146	4.71018	2.23578	AT5G13080	ATWRKY75, WRKY75	ATWRKY75_WRKY75__WRKY DNA-binding protein 75
A_84_P15864	0.014249	0.000140249	4.6582	2.21977	AT5G18470		Curculin-like (mannose-binding) lectin family protein
A_84_P787776	0.00178308	2.89066e-07	4.65014	2.21727	AT3G56260
A_84_P11731	0.0122248	8.88995e-05	4.62808	2.21041	AT3G24500	ATMBF1C, MBF1C	ATMBF1C_MBF1C__multiprotein bridging factor 1C
A_84_P14710	0.0286969	0.00101113	4.6229	2.2088	AT3G56710	SIB1	SIB1__sigma factor binding protein 1
A_84_P92059	0.022379	0.000524086	4.61954	2.20775	AT5G67480	ATBT4, BT4	ATBT4_BT4__BTB and TAZ domain protein 4
A_84_P12086	0.0124689	9.58714e-05	4.59613	2.20042	AT5G19100		Eukaryotic aspartyl protease family protein
A_84_P10148	0.0179713	0.000291476	4.58944	2.19832	AT5G03270	LOG6	LOG6__lysine decarboxylase family proteinLOG6__lysine decarboxylase family protein
A_84_P816079	0.0241966	0.000669014	4.58114	2.19571	AT4G17230	SCL13	SCL13__SCARECROW-like 13SCL13__SCARECROW-like 13
A_84_P819821	0.038796	0.00214111	4.57902	2.19504	AT2G20560		DNAJ heat shock family proteinDNAJ heat shock family protein
A_84_P504929	0.0373915	0.00198975	4.57067	2.19241	AT3G29000		Calcium-binding EF-hand family proteinCalcium-binding EF-hand family protein
A_84_P301340	0.00764839	1.13942e-05	4.56766	2.19146	AT1G80120		Protein of unknown function (DUF567)
A_84_P784216	0.0475905	0.00352922	4.56745	2.19139	AT5G24780	ATVSP1, VSP1	ATVSP1_VSP1__vegetative storage protein 1
A_84_P18553	0.02377	0.000612297	4.53024	2.17959	AT4G21390	B120	B120__S-locus lectin protein kinase family protein
A_84_P15209	0.0172016	0.000242214	4.52839	2.179	AT1G15330		Cystathionine beta-synthase (CBS) proteinCystathionine beta-synthase (CBS) protein
A_84_P828124	0.0136358	0.000117476	4.51086	2.1734	AT1G72360	AtERF73, ERF73, HRE1	AtERF73_ERF73_HRE1__Integrase-type DNA-binding superfamily protein
A_84_P174151	0.0318938	0.00135725	4.46616	2.15904	AT2G40330	PYL6, RCAR9	PYL6_RCAR9__PYR1-like 6
A_84_P24128	0.0223689	0.000519086	4.46213	2.15773	AT3G54150		S-adenosyl-L-methionine-dependent methyltransferases superfamily protein
A_84_P205068	0.0120206	8.6237e-05	4.45905	2.15674	AT1G17744
A_84_P11850	0.00894727	3.00844e-05	4.45036	2.15392	AT3G57760		Protein kinase superfamily protein
A_84_P13499	0.0286492	0.00100295	4.44546	2.15233	AT2G14160		RNA-binding (RRM/RBD/RNP motifs) family protein
A_84_P12726	0.0174298	0.000251547	4.44076	2.15081	AT3G11020	DREB2, DREB2B	DREB2_DREB2B__DRE/CRT-binding protein 2B
A_84_P784935	0.0175655	0.0002561	4.43398	2.1486	AT1G15330		Cystathionine beta-synthase (CBS) proteinCystathionine beta-synthase (CBS) protein
A_84_P13568	0.0195888	0.000359164	4.41957	2.14391	AT2G33830		AtDRM2_DRM2__Dormancy/auxin associated family protein
A_84_P156125	0.0358544	0.00180334	4.40855	2.1403	AT3G61190	BAP1	BAP1__BON association protein 1
A_84_P17388	0.00894727	2.88579e-05	4.40437	2.13894	AT3G06500	A/N-InvC	A/N-InvC__Plant neutral invertase family protein
A_84_P135945	0.0132094	0.000107384	4.40408	2.13884	AT3G11840	PUB24	PUB24__plant U-box 24
A_84_P20736	0.0240389	0.000656654	4.39107	2.13457	AT5G66700	ATHB53, HB53, HB-8	ATHB53_HB-8_HB53__homeobox 53
A_84_P145309	0.0413932	0.0025452	4.3532	2.12208	AT4G13820		Leucine-rich repeat (LRR) family protein
A_84_P268810	0.0118874	8.3968e-05	4.32388	2.11233	AT4G27560		UDP-Glycosyltransferase superfamily proteinUDP-Glycosyltransferase superfamily protein
A_84_P18030	0.0216057	0.000483049	4.27442	2.09573	AT1G30720		FAD-binding Berberine family protein
A_84_P567982	0.00640993	7.86786e-06	4.25219	2.08821	AT4G15210	ATBETA-AMY, AT-BETA-AMY, BAM5, BMY1, RAM1	AT-BETA-AMY_ATBETA-AMY_BAM5_BMY1_RAM1__beta-amylase 5
A_84_P549947	0.0177172	0.000271437	4.24889	2.08708	AT2G18210
A_84_P20977	0.023539	0.00059037	4.23665	2.08292	AT1G14480		Ankyrin repeat family protein
A_84_P139169	0.0240148	0.000648491	4.20502	2.07211	AT1G67810	SUFE2	SUFE2__sulfur E2
A_84_P849804	0.0196122	0.000367843	4.188	2.06626	AT2G18210
A_84_P15797	0.0364524	0.00187007	4.1876	2.06612	AT4G15100	scpl30	scpl30__serine carboxypeptidase-like 30
A_84_P827867	0.0351827	0.00171281	4.18498	2.06522	AT1G65880	BZO1	BZO1__benzoyloxyglucosinolate 1
A_84_P12963	0.0116891	7.52581e-05	4.18225	2.06428	AT4G15440	CYP74B2, HPL1	CYP74B2_HPL1__hydroperoxide lyase 1
A_84_P870191	0.0401747	0.00238471	4.15957	2.05643	AT1G21320;AT1G21326	0
A_84_P13173	0.0264652	0.000850677	4.15641	2.05534	AT5G67300	ATMYB44, ATMYBR1, MYB44, MYBR1	ATMYB44_ATMYBR1_MYB44_MYBR1__myb domain protein r1
A_84_P12969	0.0139077	0.000134314	4.15341	2.0543	AT4G17230	SCL13	SCL13__SCARECROW-like 13SCL13__SCARECROW-like 13
A_84_P97476	0.0295153	0.00111315	4.14631	2.05183	AT5G24780	ATVSP1, VSP1	ATVSP1_VSP1__vegetative storage protein 1
A_84_P767469	0.0210048	0.000454352	4.12915	2.04584	AT5G37270		RING/U-box superfamily protein
A_84_P269630	0.026841	0.000877728	4.09822	2.035	AT2G27505		FBD-like domain family protein
A_84_P834641	0.0490854	0.00387436	4.09198	2.0328	AT3G29000		Calcium-binding EF-hand family proteinCalcium-binding EF-hand family protein
A_84_P23096	0.0168691	0.000229833	4.08915	2.0318	AT3G26200	CYP71B22	CYP71B22__cytochrome P450, family 71, subfamily B, polypeptide 22
A_84_P847323	0.0115698	6.57562e-05	4.08434	2.0301	AT2G18210
A_84_P22507	0.00772467	1.4297e-05	4.08277	2.02955	AT5G27520	AtPNC2, PNC2	AtPNC2_PNC2__peroxisomal adenine nucleotide carrier 2
A_84_P279280	0.0179713	0.000291021	4.07345	2.02625	AT5G44590		S-adenosyl-L-methionine-dependent methyltransferases superfamily protein
A_84_P23455	0.0294362	0.00110093	4.05872	2.02103	AT1G68620		alpha/beta-Hydrolases superfamily protein
A_84_P10947	0.00387638	1.25685e-06	4.05055	2.01812	AT4G04610	APR, APR1, ATAPR1, PRH19	APR_APR1_ATAPR1_PRH19__APS reductase 1
A_84_P14013	0.0169331	0.000232552	4.04206	2.01509	AT5G40000		P-loop containing nucleoside triphosphate hydrolases superfamily protein
A_84_P755325	0.00904515	3.70539e-05	4.03057	2.01098	AT2G06045		transposable element gene
A_84_P856887	0.0253225	0.000779274	4.02494	2.00897	AT3G10985	ATWI-12, SAG20, WI12	ATWI-12_SAG20_WI12__senescence associated gene 20
A_84_P11345	0.00772467	1.45925e-05	4.01104	2.00398	AT1G17750	AtPEPR2, PEPR2	AtPEPR2_PEPR2__PEP1 receptor 2
A_84_P179084	0.0150403	0.000164911	4.01096	2.00395	AT5G35735		Auxin-responsive family protein
A_84_P22015	0.0124689	9.28183e-05	3.99287	1.99743	AT1G30040	ATGA2OX2, GA2OX2	ATGA2OX2_GA2OX2__gibberellin 2-oxidase
A_84_P20910	0.0130541	0.000104907	3.98654	1.99514	AT1G72360	AtERF73, ERF73, HRE1	AtERF73_ERF73_HRE1__Integrase-type DNA-binding superfamily protein
A_84_P23353	0.0250785	0.000758528	3.98515	1.99463	AT4G38390	RHS17	RHS17__root hair specific 17
A_84_P56650	0.0130541	0.000103427	3.94073	1.97846	AT5G41080	AtGDPD2, GDPD2	AtGDPD2_GDPD2__PLC-like phosphodiesterases superfamily protein
A_84_P20428	0.0478807	0.00359026	3.93547	1.97654	AT4G13310	CYP71A20	CYP71A20__cytochrome P450, family 71, subfamily A, polypeptide 20
A_84_P96076	0.0117736	8.0195e-05	3.92169	1.97147	AT3G25790	HHO	myb-like transcription factor family protein
A_84_P564464	0.0102009	4.90909e-05	3.91504	1.96903	AT4G27460		CBSX5__Cystathionine beta-synthase (CBS) family protein
A_84_P820222	0.0275141	0.000928011	3.90648	1.96587	AT1G73480		alpha/beta-Hydrolases superfamily proteinalpha/beta-Hydrolases superfamily protein
A_84_P10871	0.0174734	0.000253325	3.88239	1.95695	AT3G50280		HXXXD-type acyl-transferase family protein
A_84_P18425	0.00178308	2.50609e-07	3.86338	1.94986	AT3G47960		AtNPF2.10_GTR1_NPF2.10__Major facilitator superfamily protein
A_84_P24091	0.0200936	0.000397483	3.86219	1.94942	AT3G45960	ATEXLA3, ATEXPL3, ATHEXP BETA 2.3, EXLA3, EXPL3	ATEXLA3_ATEXPL3_ATHEXP BETA 2.3_EXLA3_EXPL3__expansin-like A3
A_84_P769675	0.029931	0.00116316	3.86205	1.94937	AT5G66210	CPK28	CPK28__calcium-dependent protein kinase 28
A_84_P811178	0.0190956	0.000340526	3.86112	1.94902	AT4G16146		cAMP-regulated phosphoprotein 19-related protein
A_84_P17461	0.0118507	8.24345e-05	3.86095	1.94895	AT3G43430		RING/U-box superfamily protein
A_84_P14693	0.009203	3.9217e-05	3.85975	1.94851	AT3G59750		LecRK-V.8__Concanavalin A-like lectin protein kinase family protein
A_84_P210868	0.0110149	5.93169e-05	3.8554	1.94688	AT4G16146		cAMP-regulated phosphoprotein 19-related protein
A_84_P21126	0.0196122	0.000364546	3.8534	1.94613	AT2G32020		Acyl-CoA N-acyltransferases (NAT) superfamily protein
A_84_P790164	0.00682995	9.49065e-06	3.85206	1.94563	AT5G41080	AtGDPD2, GDPD2	AtGDPD2_GDPD2__PLC-like phosphodiesterases superfamily protein
A_84_P818318	0.0124689	9.28972e-05	3.85125	1.94533	AT4G27560		UDP-Glycosyltransferase superfamily protein
A_84_P22522	0.0138609	0.000129451	3.84701	1.94374	AT5G39020		Malectin/receptor-like protein kinase family protein
A_84_P11439	0.0376455	0.00201411	3.84056	1.94132	AT1G52560		HSP20-like chaperones superfamily protein
A_84_P169853	0.0211477	0.000460188	3.82076	1.93386	AT3G49580	LSU1	LSU1__response to low sulfur 1
A_84_P17380	0.0184221	0.000311354	3.80479	1.92782	AT3G08720	ATPK19, ATPK2, ATS6K2, S6K2	ATPK19_ATPK2_ATS6K2_S6K2__serine/threonine protein kinase 2
A_84_P545008	0.0308525	0.00124491	3.79644	1.92465	AT4G31875
A_84_P132425	0.0197126	0.000381994	3.78943	1.92198	AT3G46110		Domain of unknown function (DUF966)Domain of unknown function (DUF966)
A_84_P21203	0.0240389	0.000655819	3.7818	1.91907	AT1G26730		EXS (ERD1/XPR1/SYG1) family protein
A_84_P794434	0.0351827	0.00171377	3.75253	1.90786	AT4G27460		CBSX5__Cystathionine beta-synthase (CBS) family protein
A_84_P12859	0.0143978	0.000143715	3.74118	1.90349	AT4G12410		SAUR35__SAUR-like auxin-responsive protein family
A_84_P542288	0.0117427	7.69041e-05	3.73989	1.90299	AT4G17470		alpha/beta-Hydrolases superfamily proteinalpha/beta-Hydrolases superfamily protein
A_84_P542377	0.0391513	0.00220424	3.72965	1.89904	AT5G03550
A_84_P20121	0.0470858	0.00344591	3.72849	1.89859	AT1G07860;AT1G07870	0
A_84_P15366	0.0136358	0.000117359	3.72565	1.89749	AT1G11210		Protein of unknown function (DUF761)
A_84_P16742	0.00877275	2.27658e-05	3.71555	1.89358	AT4G14680	APS3	APS3__Pseudouridine synthase/archaeosine transglycosylase-like family protein
A_84_P72634	0.0274035	0.000917157	3.71221	1.89228	AT4G36500
A_84_P10209	0.0206915	0.000437513	3.7066	1.8901	AT5G25930		Protein kinase family protein with leucine-rich repeat domain
A_84_P20724	0.0196122	0.000368154	3.69844	1.88692	AT5G63790	ANAC102, NAC102	ANAC102_NAC102__NAC domain containing protein 102
A_84_P16285	0.0352994	0.00173231	3.69726	1.88646	AT2G29720	CTF2B	CTF2B__FAD/NAD(P)-binding oxidoreductase family protein
A_84_P162443	0.0398875	0.00232228	3.6863	1.88218	AT5G64510	TIN1	TIN1__
A_84_P19959	0.0434003	0.00279658	3.65248	1.86888	AT1G32970		Subtilisin-like serine endopeptidase family protein
A_84_P788885	0.0211477	0.000458645	3.65015	1.86795	AT1G56300		Chaperone DnaJ-domain superfamily proteinChaperone DnaJ-domain superfamily protein
A_84_P14664	0.00772467	1.45495e-05	3.64758	1.86694	AT3G53160	UGT73C7	UGT73C7__UDP-glucosyl transferase 73C7
A_84_P111682	0.0314628	0.00131046	3.61135	1.85254	AT5G43520		Cysteine/Histidine-rich C1 domain family protein
A_84_P23394	0.00764839	1.17332e-05	3.60773	1.85109	AT5G05730	AMT1, ASA1, JDL1, TRP5, WEI2	AMT1_ASA1_JDL1_TRP5_WEI2__anthranilate synthase alpha subunit 1
A_84_P12575	0.0163091	0.000210006	3.59938	1.84775	AT2G23030	SNRK2.9, SNRK2-9	SNRK2-9_SNRK2.9__SNF1-related protein kinase 2.9
A_84_P567134	0.0466166	0.00336634	3.59696	1.84678	AT4G27657
A_84_P847558	0.0266426	0.000863248	3.58669	1.84265	AT1G55450		S-adenosyl-L-methionine-dependent methyltransferases superfamily protein
A_84_P856597	0.0123276	9.07649e-05	3.58102	1.84037	AT5G16190	ATCSLA11, CSLA11	ATCSLA11_CSLA11__cellulose synthase like A11
A_84_P210768	0.0196122	0.000378809	3.57212	1.83678	AT5G19230		Glycoprotein membrane precursor GPI-anchored
A_84_P18856	0.00894727	3.33838e-05	3.55966	1.83174	AT5G17490	AtRGL3, RGL3	AtRGL3_RGL3__RGA-like protein 3
A_84_P16133	0.0245401	0.00071057	3.55666	1.83052	AT1G79310	AtMC7, AtMCP2a, MC7, MCP2a	AtMC7_AtMCP2a_MC7_MCP2a__metacaspase 7
A_84_P17683	0.0159264	0.000197209	3.54583	1.82612	AT4G39580		Galactose oxidase/kelch repeat superfamily protein
A_84_P796533	0.0116891	7.51713e-05	3.54102	1.82416	AT3G46650		UDP-Glycosyltransferase superfamily protein
A_84_P575245	0.0106535	5.36445e-05	3.53273	1.82078	AT5G16190	ATCSLA11, CSLA11	ATCSLA11_CSLA11__cellulose synthase like A11
A_84_P856591	0.0175655	0.000256288	3.53263	1.82074	AT5G63790	ANAC102, NAC102	ANAC102_NAC102__NAC domain containing protein 102
A_84_P203438	0.0277408	0.000946005	3.52623	1.81813	AT4G34138	UGT73B1	UGT73B1__UDP-glucosyl transferase 73B1
A_84_P603728	0.0391685	0.00221669	3.51912	1.81522	AT5G02600	NAKR1, NPCC6	NAKR1_NPCC6__Heavy metal transport/detoxification superfamily protein
A_84_P23171	0.0211477	0.000461362	3.51818	1.81483	AT3G51910	AT-HSFA7A, HSFA7A	AT-HSFA7A_HSFA7A__heat shock transcription factor A7A
A_84_P831247	0.041153	0.00251232	3.50463	1.80926	AT5G43520		Cysteine/Histidine-rich C1 domain family proteinCysteine/Histidine-rich C1 domain family protein
A_84_P537274	0.0344042	0.00162826	3.48534	1.8013	AT1G66600	ABO3, ATWRKY63, WRKY63	ABO3_ATWRKY63_WRKY63__ABA overly sensitive mutant 3
A_84_P118712	0.0176978	0.000264188	3.48165	1.79977	AT1G56300		Chaperone DnaJ-domain superfamily proteinChaperone DnaJ-domain superfamily protein
A_84_P54170	0.00992271	4.48118e-05	3.47818	1.79833	AT3G57450
A_84_P10874	0.0258213	0.000806963	3.47515	1.79707	AT3G50970	LTI30, XERO2	LTI30_XERO2__dehydrin family protein
A_84_P768949	0.0388435	0.00214882	3.46967	1.7948	AT5G35688
A_84_P12431	0.0177172	0.000269885	3.45291	1.78781	AT1G74420	ATFUT3, FUT3	ATFUT3_FUT3__fucosyltransferase 3
A_84_P20043	0.0376814	0.00201878	3.45117	1.78708	AT1G54070		Dormancy/auxin associated family protein
A_84_P23164	0.00682995	9.17542e-06	3.45041	1.78677	AT3G50260	ATERF#011, CEJ1, DEAR1	ATERF#011_CEJ1_DEAR1__cooperatively regulated by ethylene and jasmonate 1
A_84_P18141	0.0196122	0.000378691	3.43283	1.7794	AT1G55450		S-adenosyl-L-methionine-dependent methyltransferases superfamily protein
A_84_P23287	0.00461552	2.374e-06	3.41938	1.77373	AT4G22530		S-adenosyl-L-methionine-dependent methyltransferases superfamily protein
A_84_P15703	0.022446	0.000529194	3.41561	1.77214	AT4G18340		Glycosyl hydrolase superfamily protein
A_84_P16727	0.0136506	0.000117921	3.41229	1.77074	AT4G37390	AUR3, BRU6, GH3.2, GH3-2, YDK1	AUR3_BRU6_GH3-2_GH3.2_YDK1__Auxin-responsive GH3 family protein
A_84_P800816	0.0204093	0.000413583	3.40738	1.76866	AT3G10985	ATWI-12, SAG20, WI12	ATWI-12_SAG20_WI12__senescence associated gene 20ATWI-12
A_84_P19047	0.0106387	5.27268e-05	3.40681	1.76842	AT1G74100	ATSOT16, ATST5A, CORI-7, SOT16	ATSOT16_ATST5A_CORI-7_SOT16__sulfotransferase 16
A_84_P205978	0.0174298	0.000249326	3.40243	1.76656	AT4G31950	CYP82C3	CYP82C3__cytochrome P450, family 82, subfamily C, polypeptide 3
A_84_P23838	0.0200936	0.000396709	3.40145	1.76615	AT1G73480		alpha/beta-Hydrolases superfamily proteinalpha/beta-Hydrolases superfamily protein
A_84_P855665	0.0124689	9.38303e-05	3.39486	1.76335	AT2G18200
A_84_P562234	0.0466921	0.00338859	3.38956	1.7611	AT1G59640	BPE, BPEp, BPEub, ZCW32	BPE_BPEp_BPEub_ZCW32__BIG PETAL
A_84_P763062	0.0151022	0.000168147	3.38921	1.76095	AT4G22710	CYP706A2	CYP706A2__cytochrome P450, family 706, subfamily A, polypeptide 2
A_84_P582597	0.0457815	0.00322866	3.38573	1.75947	AT1G09932		Phosphoglycerate mutase family protein
A_84_P22853	0.00904515	3.76766e-05	3.38344	1.75849	AT1G75960		AMP-dependent synthetase and ligase family protein
A_84_P22308	0.0116369	7.27435e-05	3.37883	1.75652	AT4G10390		Protein kinase superfamily protein
A_84_P10305	0.0124689	9.49204e-05	3.3737	1.75433	AT5G59730	ATEXO70H7, EXO70H7	ATEXO70H7_EXO70H7__exocyst subunit exo70 family protein H7
A_84_P118462	0.0244987	0.000701277	3.36892	1.75229	AT2G28400		Protein of unknown function, DUF584
A_84_P752754	0.0102009	4.92409e-05	3.36852	1.75211	AT1G64195		Defensin-like (DEFL) family protein
A_84_P13988	0.037073	0.00195082	3.36621	1.75113	AT5G25450		Cytochrome bd ubiquinol oxidase, 14kDa subunit
A_84_P169053	0.0289439	0.00104284	3.33913	1.73947	AT3G45730
A_84_P818968	0.0169386	0.00023302	3.33096	1.73594	AT3G15630
A_84_P763641	0.0391685	0.00221797	3.32893	1.73506	AT4G06529		transposable element gene
A_84_P843872	0.0425407	0.00268964	3.31549	1.72922	AT1G53430		Leucine-rich repeat transmembrane protein kinaseLeucine-rich repeat transmembrane protein kinase
A_84_P868217	0.0182897	0.000299796	3.31116	1.72734	AT1G52030	F-ATMBP, MBP1.2, MBP2	F-ATMBP_MBP1.2_MBP2__myrosinase-binding protein 2F
A_84_P18550	0.0237198	0.000606468	3.30784	1.72589	AT4G20780	CML42	CML42__calmodulin like 42
A_84_P23721	0.00606654	6.64074e-06	3.29923	1.72213	AT1G14200		RING/U-box superfamily protein
A_84_P560583	0.0205423	0.000424683	3.28851	1.71743	AT2G18670;AT2G18680	0
A_84_P183724	0.0249465	0.000746817	3.28796	1.71719	AT2G35290		SAUR79__
A_84_P19046	0.0446581	0.00301169	3.26916	1.70892	AT1G69920	ATGSTU12, GSTU12	ATGSTU12_GSTU12__glutathione S-transferase TAU 12
A_84_P69204	0.0215952	0.000482127	3.26516	1.70716	AT1G21110	IGMT3	IGMT3__O-methyltransferase family protein
A_84_P807259	0.0481232	0.00364287	3.26375	1.70653	AT5G67300	ATMYB44, ATMYBR1, MYB44, MYBR1	ATMYB44_ATMYBR1_MYB44_MYBR1__myb domain protein r1
A_84_P141439	0.0191195	0.000342307	3.26331	1.70634	AT5G24770	ATVSP2, VSP2	ATVSP2_VSP2__vegetative storage protein 2
A_84_P814936	0.023539	0.000591983	3.26231	1.70589	AT4G30210	AR2, ATR2	AR2_ATR2__P450 reductase 2AR2_ATR2__P450 reductase 2
A_84_P172941	0.0240067	0.000641972	3.2618	1.70567	AT2G18690
A_84_P13022	0.0211477	0.000460877	3.25494	1.70263	AT5G15250	ATFTSH6, FTSH6	ATFTSH6_FTSH6__FTSH protease 6
A_84_P11679	0.0234887	0.000585871	3.2524	1.7015	AT2G23680		Cold acclimation protein WCOR413 family
A_84_P611805	0.00606654	6.74091e-06	3.25126	1.701	AT5G26600		Pyridoxal phosphate (PLP)-dependent transferases superfamily protein
A_84_P11802	0.0245401	0.000714666	3.25068	1.70074	AT3G46690		UDP-Glycosyltransferase superfamily protein
A_84_P763881	0.023539	0.000590056	3.24823	1.69965	AT4G20830		FAD-binding Berberine family proteinFAD-binding Berberine family protein
A_84_P15965	0.00900545	3.50382e-05	3.24556	1.69847	AT5G56980
A_84_P136725	0.0117736	8.05592e-05	3.22845	1.69084	AT5G36920
A_84_P133525	0.0305101	0.00120733	3.21943	1.68681	AT3G49780	ATPSK3 (FORMER SYMBOL), ATPSK4, PSK4	ATPSK3 (FORMER SYMBOL)_ATPSK4_PSK4__phytosulfokine 4 precursor
A_84_P12073	0.0454323	0.00314814	3.21003	1.68259	AT1G18290
A_84_P10473	0.0174298	0.000248587	3.18456	1.67109	AT1G59870	ABCG36, ATABCG36, ATPDR8, PDR8, PEN3	ABCG36_ATABCG36_ATPDR8_PEN3__ABC-2 and Plant PDR ABC-type transporter family protein
A_84_P813990	0.0137599	0.000123646	3.18302	1.6704	AT4G30530	GGP1	GGP1__Class I glutamine amidotransferase-like superfamily protein
A_84_P524641	0.02702	0.000890836	3.18192	1.6699	AT4G39675
A_84_P816512	0.0243001	0.000679423	3.17123	1.66504	AT2G18690
A_84_P598475	0.0184253	0.000313402	3.16193	1.6608	AT5G26600		Pyridoxal phosphate (PLP)-dependent transferases superfamily protein
A_84_P16642	0.0137599	0.000124862	3.1591	1.65951	AT4G12720	AtNUDT7, GFG1, NUDT7	AtNUDT7_GFG1_NUDT7__MutT/nudix family protein
A_84_P808818	0.0252416	0.000771469	3.15849	1.65924	AT5G24770;AT5G24780	ATVSP2,VSP2,ATVSP1,VSP1
A_84_P813874	0.0226986	0.000542509	3.15574	1.65798	AT4G12720	AtNUDT7, GFG1, NUDT7	AtNUDT7_GFG1_NUDT7__MutT/nudix family protein
A_84_P22296	0.0111449	6.06555e-05	3.14751	1.65421	AT4G05010		AtFBS3_FBS3__F-box family protein
A_84_P109302	0.0152644	0.000174283	3.14485	1.65299	AT1G19570	ATDHAR1, DHAR1, DHAR5	ATDHAR1_DHAR1_DHAR5__dehydroascorbate reductase
A_84_P16192	0.0238168	0.000624809	3.14321	1.65224	AT1G77450	anac032, NAC032	NAC032_anac032__NAC domain containing protein 32
A_84_P798326	0.0183076	0.000305905	3.13639	1.6491	AT5G50570;AT5G50670	SPL13,SPL13A,SPL13,SPL13B
A_84_P21924	0.022379	0.00052209	3.13225	1.6472	AT1G78050	PGM	PGM__phosphoglycerate/bisphosphoglycerate mutase
A_84_P80879	0.0156094	0.000181266	3.13174	1.64697	AT2G46510	AIB, ATAIB	AIB_ATAIB_JAM1__ABA-inducible BHLH-type transcription factor
A_84_P784658	0.0194868	0.000354795	3.12608	1.64436	AT5G56980
A_84_P547572	0.0102009	4.93758e-05	3.12554	1.64411	AT4G02360		Protein of unknown function, DUF538
A_84_P63594	0.0368157	0.00192421	3.12385	1.64332	AT4G18205		Nucleotide-sugar transporter family protein
A_84_P16568	0.0206604	0.000431113	3.11697	1.64014	AT3G55840		Hs1pro-1 protein
A_84_P810288	0.0351827	0.00171087	3.11654	1.63995	AT3G56880		VQ motif-containing proteinVQ motif-containing protein
A_84_P60830	0.0390369	0.0021757	3.10961	1.63673	AT4G34135	UGT73B2	UGT73B2__UDP-glucosyltransferase 73B2
A_84_P500185	0.0358128	0.00179925	3.10838	1.63616	AT1G63590		Receptor-like protein kinase-related family protein
A_84_P118232	0.0206785	0.000434843	3.10813	1.63605	AT5G16360		NC domain-containing protein-related
A_84_P812024	0.011008	5.88909e-05	3.10226	1.63332	AT1G28330	DRM1, DYL1	AtDRM1_DRM1_DYL1__dormancy-associated protein-like 1
A_84_P15515	0.0170706	0.000235625	3.09546	1.63015	AT3G19390		Granulin repeat cysteine protease family protein
A_84_P23064	0.0159264	0.000193595	3.09123	1.62818	AT3G06850	BCE2, DIN3, LTA1	BCE2_DIN3_LTA1__2-oxoacid dehydrogenases acyltransferase family protein
A_84_P753508	0.0335824	0.00152647	3.08598	1.62573	AT1G55525		other RNA
A_84_P10080	0.0391471	0.00220255	3.08565	1.62557	AT4G29610		Cytidine/deoxycytidylate deaminase family protein
A_84_P10415	0.0177172	0.000267058	3.07325	1.61977	AT1G52030	F-ATMBP, MBP1.2, MBP2	F-ATMBP_MBP1.2_MBP2__myrosinase-binding protein 2F
A_84_P831354	0.0106611	5.66239e-05	3.07293	1.61962	AT4G17470		alpha/beta-Hydrolases superfamily proteinalpha/beta-Hydrolases superfamily protein
A_84_P52340	0.0132288	0.000110241	3.07053	1.61849	AT3G26840		PES2__Esterase/lipase/thioesterase family protein
A_84_P763462	0.016335	0.000211793	3.06685	1.61676	AT4G03510	ATRMA1, RMA1	ATRMA1_RMA1__RING membrane-anchor 1ATRMA1_RMA1__RING membrane-anchor 1
A_84_P13078	0.00894727	3.34759e-05	3.0659	1.61631	AT5G42650	AOS, CYP74A, DDE2	AOS_CYP74A_DDE2__allene oxide synthase
A_84_P532079	0.0151022	0.000168234	3.06373	1.61529	AT1G47510	5PTASE11, AT5PTASE11	5PTASE11_AT5PTASE11__inositol polyphosphate 5-phosphatase 11
A_84_P10329	0.0245286	0.000704458	3.0635	1.61518	AT5G65280	GCL1	GCL1__GCR2-like 1
A_84_P19210	0.0463919	0.00332544	3.06328	1.61508	AT2G46400	ATWRKY46, WRKY46	ATWRKY46_WRKY46__WRKY DNA-binding protein 46
A_84_P604458	0.0395623	0.00227777	3.05952	1.61331	AT3G57210		Protein of unknown function (DUF626)
A_84_P110112	0.0299119	0.00115788	3.05802	1.6126	AT5G09980	PROPEP4	PROPEP4__elicitor peptide 4 precursor
A_84_P72974	0.0210048	0.000453523	3.05607	1.61168	AT5G50570;AT5G50670	SPL13,SPL13A,SPL13,SPL13B
A_84_P787273	0.0196122	0.000367746	3.0525	1.60999	AT5G24600		Protein of unknown function, DUF599
A_84_P12143	0.0258213	0.000807247	3.04524	1.60656	AT5G45340	CYP707A3	CYP707A3__cytochrome P450, family 707, subfamily A, polypeptide 3CYP707A3
A_84_P509078	0.0336779	0.00155886	3.04406	1.606	AT1G69900		Actin cross-linking proteinActin cross-linking protein
A_84_P762419	0.0391685	0.00221778	3.03922	1.6037	AT3G15518
A_84_P784166	0.0265841	0.000858469	3.03847	1.60334	AT5G45340	CYP707A3	CYP707A3__cytochrome P450, family 707, subfamily A, polypeptide 3CYP707A3
A_84_P514608	0.00961027	4.29556e-05	3.03314	1.60081	AT3G09032
A_84_P284990	0.0325517	0.00141925	3.02398	1.59645	AT4G15610		Uncharacterised protein family (UPF0497)Uncharacterised protein family (UPF0497)
A_84_P21604	0.0399309	0.0023274	3.02144	1.59524	AT5G46590	anac096, NAC096	NAC096_anac096__NAC domain containing protein 96
A_84_P22149	0.0146289	0.000154766	3.0204	1.59474	AT3G13310		DJC66__Chaperone DnaJ-domain superfamily protein
A_84_P19958	0.0295153	0.001114	3.01928	1.5942	AT1G05560	UGT1, UGT75B1	UGT1_UGT75B1__UDP-glucosyltransferase 75
A_84_P815262	0.0330822	0.00148379	3.01588	1.59258	AT3G06850	BCE2, DIN3, LTA1	BCE2_DIN3_LTA1__2-oxoacid dehydrogenases acyltransferase family protein
A_84_P10136	0.0351827	0.00171436	3.0142	1.59178	AT4G36670	AtPLT6, AtPMT6, PLT6, PMT6	AtPLT6_AtPMT6_PLT6_PMT6__Major facilitator superfamily protein
A_84_P20247	0.0305101	0.00121322	3.01163	1.59054	AT3G21780	UGT71B6	UGT71B6__UDP-glucosyl transferase 71B6
A_84_P19074	0.0463355	0.00329451	3.00886	1.58922	AT1G18570	AtMYB51, BW51A, BW51B, HIG1, MYB51	AtMYB51_BW51A_BW51B_HIG1_MYB51__myb domain protein 51
A_84_P22489	0.0111888	6.11538e-05	3.00095	1.58542	AT5G22250	AtCAF1b, CAF1b	AtCAF1b_CAF1b__Polynucleotidyl transferase, ribonuclease H-like superfamily protein
A_84_P12120	0.0240067	0.000636924	2.99937	1.58466	AT5G39050	PMAT1	PMAT1__HXXXD-type acyl-transferase family protein
A_84_P189894	0.045272	0.00312137	2.99771	1.58386	AT5G22660		FBD, F-box, Skp2-like and Leucine Rich Repeat domains containing protein
A_84_P21591	0.0292426	0.00108155	2.99298	1.58158	AT5G43170	AZF3, ZF3	AZF3_ZF3__zinc-finger protein 3AZF3_ZF3__zinc-finger protein 3
A_84_P817440	0.0245401	0.000718345	2.98912	1.57972	AT4G15610		Uncharacterised protein family (UPF0497)Uncharacterised protein family (UPF0497)
A_84_P21537	0.00682995	9.40055e-06	2.98782	1.57909	AT5G17850		Sodium/calcium exchanger family protein
A_84_P16943	0.0236872	0.000604494	2.98499	1.57773	AT1G52410	TSA1	AtTSA1_TSA1__TSK-associating protein 1
A_84_P204138	0.0299119	0.00115501	2.98323	1.57687	AT1G66080
A_84_P828333	0.0162786	0.000208201	2.98169	1.57613	AT2G29740	UGT71C2	UGT71C2__UDP-glucosyl transferase 71C2
A_84_P594466	0.0411492	0.00251113	2.97893	1.5748	AT2G33130	RALF18, RALFL18	RALF18_RALFL18__ralf-like 18
A_84_P13228	0.0168691	0.000229203	2.97865	1.57466	AT4G34131	UGT73B3	UGT73B3__UDP-glucosyl transferase 73B3
A_84_P809682	0.037843	0.00203417	2.97429	1.57254	AT5G54940		Translation initiation factor SUI1 family proteinTranslation initiation factor SUI1 family protein
A_84_P853160	0.0296386	0.00112572	2.97428	1.57254	AT3G11820	ATSYP121, ATSYR1, AT-SYR1, PEN1, SYP121, SYR1	AT-SYR1_ATSYP121_ATSYR1_PEN1_SYP121_SYR1__syntaxin of plants 121
A_84_P19057	0.0206072	0.000429201	2.97179	1.57133	AT1G67970	AT-HSFA8, HSFA8	AT-HSFA8_HSFA8__heat shock transcription factor A8
A_84_P826434	0.0473701	0.00349085	2.97162	1.57125	AT5G43170	AZF3, ZF3	AZF3_ZF3__zinc-finger protein 3
A_84_P89269	0.0401747	0.00236596	2.97161	1.57125	AT1G06225	CLE3	CLE3__CLAVATA3/ESR-RELATED 3
A_84_P14672	0.0194868	0.000354819	2.97068	1.57079	AT1G23850
A_84_P23654	0.0143883	0.00014311	2.96684	1.56893	AT1G52000		Mannose-binding lectin superfamily protein
A_84_P500176	0.00894727	2.83884e-05	2.95021	1.56082	AT1G61065		Protein of unknown function (DUF1218)
A_84_P17279	0.0270426	0.000893091	2.94788	1.55968	AT2G25090	CIPK16, SnRK3.18	AtCIPK16_CIPK16_SnRK3.18__CBL-interacting protein kinase 16
A_84_P550101	0.0208472	0.000446597	2.94142	1.55651	AT3G14660	CYP72A13	CYP72A13__cytochrome P450, family 72, subfamily A, polypeptide 13
A_84_P13560	0.0282084	0.00097452	2.94127	1.55644	AT2G32150		Haloacid dehalogenase-like hydrolase (HAD) superfamily protein
A_84_P137739	0.0130541	0.000103964	2.9383	1.55498	AT3G63060	EDL3	EDL3__EID1-like 3
A_84_P824985	0.0446581	0.00302051	2.93521	1.55346	AT2G18670;AT2G18680	0
A_84_P16120	0.0168691	0.0002305	2.92847	1.55015	AT1G10140		Uncharacterised conserved protein UCP031279
A_84_P23396	0.0378243	0.00203229	2.91858	1.54527	AT5G06320	NHL3	NHL3__NDR1/HIN1-like 3NHL3__NDR1/HIN1-like 3
A_84_P11606	0.0147443	0.000157417	2.9139	1.54295	AT2G29480	ATGSTU2, GST20, GSTU2	ATGSTU2_GST20_GSTU2__glutathione S-transferase tau 2
A_84_P572262	0.0467632	0.00340823	2.91207	1.54205	AT3G10815		RING/U-box superfamily protein
A_84_P829722	0.0485648	0.00377532	2.90334	1.53771	AT4G23190	AT-RLK3, CRK11	AT-RLK3_CRK11__cysteine-rich RLK (RECEPTOR-like protein kinase) 11
A_84_P130216	0.0351827	0.00171227	2.89951	1.53581	AT2G37750
A_84_P84909	0.0355814	0.00177311	2.89905	1.53558	AT3G17110
A_84_P764548	0.0322069	0.0013912	2.8984	1.53526	AT4G18197	ATPUP7, PEX17, PUP7	ATPUP7_PEX17_PUP7__purine permease 7
A_84_P182564	0.0138233	0.000128055	2.89563	1.53388	AT4G21323		Subtilase family protein
A_84_P81409	0.0206915	0.000437281	2.89488	1.5335	AT3G15630
A_84_P803216	0.0260974	0.000825504	2.89358	1.53285	AT5G06320	NHL3	NHL3__NDR1/HIN1-like 3NHL3__NDR1/HIN1-like 3
A_84_P857301	0.0333087	0.00149932	2.88175	1.52695	AT2G40140	ATSZF2, CZF1, SZF2, ZFAR1	ATSZF2_CZF1_SZF2_ZFAR1__zinc finger (CCCH-type) family protein
A_84_P199584	0.0153989	0.000177245	2.86106	1.51655	AT3G14200		Chaperone DnaJ-domain superfamily protein
A_84_P14864	0.0378243	0.00203214	2.85913	1.51558	AT4G37260	ATMYB73, MYB73	ATMYB73_MYB73__myb domain protein 73
A_84_P12030	0.0403631	0.00240622	2.85877	1.51539	AT5G01100		FRB1__O-fucosyltransferase family protein
A_84_P772475	0.00574999	5.73296e-06	2.85349	1.51273	AT1G66760		MATE efflux family proteinMATE efflux family protein
A_84_P552447	0.02377	0.00061238	2.85297	1.51246	AT1G44414
A_84_P19431	0.0246688	0.00072695	2.8528	1.51238	AT3G62150	ABCB21, PGP21	ABCB21_PGP21__P-glycoprotein 21
A_84_P18081	0.0480913	0.00361974	2.85165	1.5118	AT1G76410	ATL8	ATL8__RING/U-box superfamily protein
A_84_P21661	0.0202318	0.000406006	2.85125	1.51159	AT5G61590		Integrase-type DNA-binding superfamily protein
A_84_P185784	0.0475905	0.00353024	2.85066	1.51129	AT2G39920		HAD superfamily, subfamily IIIB acid phosphatase
A_84_P167173	0.0488747	0.00382087	2.85026	1.51109	AT4G25480	ATCBF3, CBF3, DREB1A	ATCBF3_CBF3_DREB1A__dehydration response element B1A
A_84_P559517	0.0116369	6.99345e-05	2.84686	1.50937	AT1G28330	DRM1, DYL1	AtDRM1_DRM1_DYL1__dormancy-associated protein-like 1
A_84_P17256	0.0409498	0.00248534	2.8438	1.50782	AT2G40140	ATSZF2, CZF1, SZF2, ZFAR1	ATSZF2_CZF1_SZF2_ZFAR1__zinc finger (CCCH-type) family protein
A_84_P197444	0.0317351	0.00132735	2.84318	1.5075	AT3G22160		JAV1__VQ motif-containing protein
A_84_P10799	0.0447349	0.00303708	2.84154	1.50668	AT3G29190		Terpenoid cyclases/Protein prenyltransferases superfamily protein
A_84_P116712	0.0183076	0.000307598	2.84057	1.50618	AT1G29180		Cysteine/Histidine-rich C1 domain family protein
A_84_P245685	0.0293697	0.00109176	2.83719	1.50446	AT3G44300	AtNIT2, NIT2	AtNIT2_NIT2__nitrilase 2
A_84_P16624	0.030325	0.00119393	2.83248	1.50207	AT4G08250		GRAS family transcription factor
A_84_P545146	0.0125529	9.73906e-05	2.82574	1.49863	AT5G40180
A_84_P55660	0.0322069	0.00139311	2.82283	1.49714	AT3G56880		VQ motif-containing proteinVQ motif-containing protein
A_84_P271340	0.0446412	0.00300338	2.81162	1.4914	AT3G09350	Fes1A	Fes1A__Fes1AFes1A__Fes1A
A_84_P821119	0.049277	0.0039103	2.80951	1.49032	AT3G09350	Fes1A	Fes1A__Fes1AFes1A__Fes1A
A_84_P819884	0.0386423	0.00212636	2.80169	1.4863	AT4G38550		Arabidopsis phospholipase-like protein (PEARLI 4) family
A_84_P609600	0.0143883	0.000143287	2.79915	1.48499	AT2G40200		basic helix-loop-helix (bHLH) DNA-binding superfamily protein
A_84_P10284	0.0243001	0.000676457	2.79856	1.48469	AT5G54170		Polyketide cyclase/dehydrase and lipid transport superfamily protein
A_84_P123322	0.0125343	9.69559e-05	2.79693	1.48384	AT1G58200	MSL3	MSL3__MSCS-like 3
A_84_P845967	0.0298788	0.00114314	2.79656	1.48366	AT5G22570	ATWRKY38, WRKY38	ATWRKY38_WRKY38__WRKY DNA-binding protein 38
A_84_P71564	0.0289472	0.00105039	2.79049	1.48052	AT2G19800	MIOX2	MIOX2__myo-inositol oxygenase 2
A_84_P15041	0.0224867	0.000532115	2.78785	1.47915	AT5G61890		Integrase-type DNA-binding superfamily protein
A_84_P16057	0.0419538	0.0026195	2.78602	1.47821	AT1G45145	ATH5, ATTRX5, LIV1, TRX5	ATH5_ATTRX5_LIV1_TRX-h5_TRX5__thioredoxin H-type 5
A_84_P809927	0.0209969	0.000451264	2.78464	1.47749	AT5G07440	GDH2	GDH2__glutamate dehydrogenase 2
A_84_P21022	0.0320248	0.00136839	2.78236	1.47631	AT2G15480	UGT73B5	UGT73B5__UDP-glucosyl transferase 73B5
A_84_P859107	0.0489943	0.00386095	2.77744	1.47376	AT2G17840	ERD7	ERD7__Senescence/dehydration-associated protein-related
A_84_P785967	0.0213047	0.000468241	2.77719	1.47362	AT5G54940		Translation initiation factor SUI1 family protein
A_84_P828523	0.00894727	2.5984e-05	2.77437	1.47216	AT3G46110		Domain of unknown function (DUF966)
A_84_P23419	0.0115698	6.66145e-05	2.76787	1.46878	AT5G13200		GRAM domain family protein
A_84_P17231	0.0466166	0.00337098	2.76387	1.46669	AT2G29710		UDP-Glycosyltransferase superfamily protein
A_84_P17042	0.0419538	0.00261856	2.75711	1.46315	AT1G24280	G6PD3	G6PD3__glucose-6-phosphate dehydrogenase 3
A_84_P169313	0.0171084	0.000237695	2.75023	1.45955	AT2G36590	ATPROT3, ProT3	ATPROT3_ProT3__proline transporter 3
A_84_P12066	0.0321146	0.00137966	2.74242	1.45545	AT5G11410		Protein kinase superfamily protein
A_84_P13072	0.0130541	0.000104288	2.73844	1.45335	AT5G40850	UPM1	UPM1__urophorphyrin methylase 1
A_84_P17400	0.0145139	0.000145209	2.73477	1.45142	AT3G14050	ATRSH2, AT-RSH2, RSH2	AT-RSH2_ATRSH2_RSH2__RELA/SPOT homolog 2
A_84_P17802	0.0137599	0.00012715	2.72974	1.44877	AT5G41610	ATCHX18, CHX18	ATCHX18_CHX18__cation/H+ exchanger 18
A_84_P818633	0.0473329	0.00348263	2.72373	1.44558	AT1G05560	UGT1, UGT75B1	UGT1_UGT75B1__UDP-glucosyltransferase 75
A_84_P19570	0.0358037	0.00179769	2.72246	1.44491	AT4G38550		Arabidopsis phospholipase-like protein (PEARLI 4) family
A_84_P19170	0.0138317	0.000128454	2.71862	1.44287	AT2G29420	ATGSTU7, GST25, GSTU7	ATGSTU7_GST25_GSTU7__glutathione S-transferase tau 7
A_84_P15485	0.025812	0.000805225	2.71676	1.44189	AT3G11820	ATSYP121, ATSYR1, AT-SYR1, PEN1, SYP121, SYR1	AT-SYR1_ATSYP121_ATSYR1_PEN1_SYP121_SYR1__syntaxin of plants 121
A_84_P211628	0.0441713	0.0029155	2.71673	1.44187	AT2G40080	ELF4	ELF4__Protein of unknown function (DUF1313)
A_84_P767650	0.0167912	0.000222824	2.71641	1.4417	AT5G23510
A_84_P15467	0.0382204	0.00207748	2.71534	1.44113	AT3G01290	AtHIR2, HIR2	AtHIR2_HIR2__SPFH/Band 7/PHB domain-containing membrane-associated protein family
A_84_P233859	0.0343776	0.00161861	2.71509	1.441	AT2G28570
A_84_P119812	0.0137232	0.00011926	2.71246	1.4396	AT1G50740		Transmembrane proteins 14C
A_84_P11193	0.027508	0.000925025	2.70564	1.43597	AT5G44210	ATERF9, ATERF-9, ERF9	ATERF-9_ATERF9_ERF9__erf domain protein 9
A_84_P813469	0.0117736	7.88593e-05	2.70508	1.43567	AT2G15890	MEE14	MEE14__maternal effect embryo arrest 14
A_84_P22839	0.0351827	0.00171107	2.69486	1.43021	AT1G73260	ATKTI1, KTI1	ATKTI1_KTI1__kunitz trypsin inhibitor 1
A_84_P14602	0.0457288	0.00320685	2.69012	1.42767	AT1G59590	ZCF37	ZCF37__ZCF37
A_84_P556737	0.00894727	2.83357e-05	2.68789	1.42647	AT5G65207
A_84_P858400	0.0254812	0.000789002	2.68743	1.42623	AT1G76790	IGMT5	IGMT5__O-methyltransferase family proteinIGMT5__O-methyltransferase family protein
A_84_P758905	0.0289439	0.00104512	2.68668	1.42582	AT3G30415
A_84_P233559	0.0235566	0.000595272	2.68571	1.4253	AT1G10340		Ankyrin repeat family protein
A_84_P601310	0.0234249	0.000583737	2.68549	1.42519	AT1G11070
A_84_P16332	0.0318766	0.00134987	2.68362	1.42418	AT2G29450	AT103-1A, ATGSTU1, ATGSTU5, GSTU5	AT103-1A_ATGSTU1_ATGSTU5_GSTU5__glutathione S-transferase tau 5
A_84_P813465	0.0137599	0.000126039	2.68241	1.42353	AT2G15890	MEE14	MEE14__maternal effect embryo arrest 14
A_84_P786976	0.0403078	0.00239817	2.67704	1.42064	AT2G37750
A_84_P858464	0.00903297	3.63945e-05	2.66957	1.4166	AT3G10020
A_84_P17963	0.0364153	0.00186555	2.65957	1.41119	AT1G13300	HRS1	HRS1__myb-like transcription factor family protein
A_84_P823802	0.0300103	0.00116902	2.65933	1.41107	AT3G09830		Protein kinase superfamily protein
A_84_P19214	0.0248423	0.000740062	2.65649	1.40952	AT2G32510	MAPKKK17	MAPKKK17__mitogen-activated protein kinase kinase kinase 17
A_84_P19413	0.0202068	0.000403396	2.65053	1.40628	AT3G57530	ATCPK32, CDPK32, CPK32	ATCPK32_CDPK32_CPK32__calcium-dependent protein kinase 32
A_84_P21381	0.0159264	0.000197332	2.64759	1.40468	AT4G18950		Integrin-linked protein kinase familyIntegrin-linked protein kinase family
A_84_P16702	0.0138609	0.000131236	2.64509	1.40332	AT4G30530	GGP1	GGP1__Class I glutamine amidotransferase-like superfamily protein
A_84_P761881	0.0483192	0.00371905	2.64067	1.4009	AT3G04640		glycine-rich protein
A_84_P13338	0.0118905	8.42652e-05	2.63633	1.39853	AT1G18710	AtMYB47, MYB47	AtMYB47_MYB47__myb domain protein 47
A_84_P786702	0.0178206	0.000279821	2.63552	1.39809	AT3G09830		Protein kinase superfamily protein
A_84_P12088	0.0196122	0.000374682	2.62676	1.39329	AT5G22630	ADT5	ADT5__arogenate dehydratase 5
A_84_P21836	0.0273239	0.000910608	2.62631	1.39303	AT1G72940		Toll-Interleukin-Resistance (TIR) domain-containing protein
A_84_P12888	0.0137599	0.000123616	2.62624	1.393	AT4G23600	CORI3, JR2	CORI3_JR2__Tyrosine transaminase family protein
A_84_P17107	0.01434	0.000141809	2.62236	1.39087	AT1G73080	ATPEPR1, PEPR1	ATPEPR1_PEPR1__PEP1 receptor 1
A_84_P816048	0.0236419	0.00060145	2.6187	1.38885	AT1G79245
A_84_P598498	0.00894727	3.10056e-05	2.61761	1.38825	AT5G41120		Esterase/lipase/thioesterase family protein
A_84_P289354	0.0176978	0.000264989	2.61342	1.38594	AT2G15890	MEE14	MEE14__maternal effect embryo arrest 14
A_84_P816929	0.0304944	0.00120483	2.61186	1.38508	AT5G54170		Polyketide cyclase/dehydrase and lipid transport superfamily protein
A_84_P15250	0.0244976	0.000696863	2.61123	1.38473	AT1G66760		MATE efflux family proteinMATE efflux family protein
A_84_P548152	0.048118	0.00363278	2.60707	1.38243	AT2G05400		Ubiquitin-specific protease family C19-related protein
A_84_P16040	0.0174298	0.000248755	2.60677	1.38226	AT2G17840	ERD7	ERD7__Senescence/dehydration-associated protein-related
A_84_P12642	0.0254004	0.000782383	2.60469	1.38111	AT3G10020
A_84_P840707	0.0398743	0.00231882	2.60261	1.37996	AT1G07500		SMR5__SMR5__
A_84_P11917	0.0196122	0.000371386	2.59921	1.37807	AT4G13180		NAD(P)-binding Rossmann-fold superfamily protein
A_84_P20050	0.0307656	0.00123291	2.59511	1.3758	AT1G14370	APK2A, Kin1, PBL2	APK2A_Kin1_PBL2__protein kinase 2A
A_84_P764555	0.0276553	0.000940224	2.59475	1.3756	AT4G18195	ATPUP8, PUP8	ATPUP8_PUP8__purine permease 8
A_84_P20057	0.0443799	0.00296524	2.58741	1.37151	AT1G63580		Receptor-like protein kinase-related family protein
A_84_P20399	0.00894727	2.9296e-05	2.58601	1.37073	AT4G03400	DFL2, GH3-10	DFL2_GH3-10__Auxin-responsive GH3 family protein
A_84_P825287	0.0196122	0.000373723	2.58498	1.37015	AT2G15480;AT2G15490	UGT73B5,UGT73B4
A_84_P17278	0.0404034	0.00241602	2.5835	1.36933	AT2G29440	ATGSTU6, GST24, GSTU6	ATGSTU6_GST24_GSTU6__glutathione S-transferase tau 6
A_84_P13740	0.0426002	0.00269735	2.58171	1.36832	AT3G57740		Protein kinase superfamily protein
A_84_P509290	0.047685	0.0035489	2.58138	1.36814	AT3G11385		Cysteine/Histidine-rich C1 domain family protein
A_84_P149248	0.0376455	0.00201349	2.5777	1.36609	AT1G21120	IGMT2	IGMT2__O-methyltransferase family protein
A_84_P22843	0.0391685	0.00220887	2.57672	1.36554	AT1G76790	IGMT5	IGMT5__O-methyltransferase family proteinIGMT5
A_84_P816425	0.0297432	0.00113452	2.57631	1.36531	AT3G30415;AT5G40850	UPM1
A_84_P790545	0.0137599	0.000123149	2.57604	1.36516	AT1G49520		SWIB complex BAF60b domain-containing protein
A_84_P293774	0.0102009	4.80531e-05	2.57163	1.36269	AT5G55120	VTC5	VTC5__galactose-1-phosphate guanylyltransferase (GDP)s;GDP-D-glucose phosphorylases
A_84_P20176	0.0373151	0.00197496	2.5702	1.36188	AT2G44790	UCC2	UCC2__uclacyanin 2
A_84_P12990	0.0231245	0.000568592	2.56916	1.3613	AT5G05490	ATREC8, DIF1, REC8, SYN1	AtREC8_DIF1_REC8_SYN1__Rad21/Rec8-like family protein
A_84_P11918	0.0147321	0.000156946	2.56742	1.36032	AT4G13410	ATCSLA15, CSLA15	ATCSLA15_CSLA15__Nucleotide-diphospho-sugar transferases superfamily protein
A_84_P556854	0.0116369	7.18862e-05	2.56675	1.35994	AT1G25275
A_84_P18342	0.0240067	0.000641574	2.56509	1.35901	AT3G16050	A37, ATPDX1.2, PDX1.2	A37_ATPDX1.2_PDX1.2__pyridoxine biosynthesis 1.2
A_84_P11961	0.0462421	0.00328239	2.564	1.3584	AT4G27410	ANAC072, RD26	ANAC072_RD26__NAC (No Apical Meristem) domain transcriptional regulator superfamily protein
A_84_P759616	0.0200936	0.000398425	2.5628	1.35772	AT3G30405		transposable element gene
A_84_P715787	0.0189016	0.000333437	2.56263	1.35763	AT1G32928
A_84_P61100	0.0161733	0.000203763	2.55804	1.35504	AT5G12010
A_84_P206968	0.040669	0.00244469	2.55701	1.35446	AT1G57990	ATPUP18, PUP18	ATPUP18_PUP18__purine permease 18
A_84_P824268	0.0449237	0.00308272	2.55537	1.35353	AT1G56660
A_84_P544677	0.0230068	0.000562299	2.54598	1.34822	AT2G30400	ATOFP2, OFP2	ATOFP2_OFP2__ovate family protein 2
A_84_P803184	0.0201813	0.00040242	2.54226	1.34611	AT3G10020
A_84_P770411	0.0286969	0.00101187	2.53984	1.34474	ATMG00020	RRN26	RRN26__
A_84_P819429	0.0116369	7.39532e-05	2.53961	1.34461	AT1G59640	BPE, BPEp, BPEub, ZCW32	BPE_BPEp_BPEub_ZCW32__BIG PETAL
A_84_P14539	0.0102009	4.93705e-05	2.5387	1.34409	AT1G53440		Leucine-rich repeat transmembrane protein kinase
A_84_P21943	0.0476973	0.00355384	2.53539	1.34221	AT1G32170	XTH30, XTR4	XTH30_XTR4__xyloglucan endotransglucosylase/hydrolase 30
A_84_P85009	0.0338054	0.00157209	2.53245	1.34053	AT3G44190		FAD/NAD(P)-binding oxidoreductase family protein
A_84_P227239	0.0318464	0.00134085	2.53103	1.33972	AT5G13210		Uncharacterised conserved protein UCP015417
A_84_P14776	0.0305101	0.00120913	2.52283	1.33504	AT4G23180	CRK10, RLK4	CRK10_RLK4__cysteine-rich RLK (RECEPTOR-like protein kinase) 10
A_84_P22452	0.00857212	1.81468e-05	2.51542	1.3308	AT5G06860	ATPGIP1, PGIP1	ATPGIP1_PGIP1__polygalacturonase inhibiting protein 1
A_84_P528136	0.023539	0.000592578	2.50996	1.32766	AT4G23190	AT-RLK3, CRK11	AT-RLK3_CRK11__cysteine-rich RLK (RECEPTOR-like protein kinase) 11
A_84_P790566	0.0252416	0.000770372	2.50747	1.32623	AT1G69900		Actin cross-linking proteinActin cross-linking protein
A_84_P18180	0.0383795	0.00210301	2.50529	1.32498	AT2G31880	EVR, SOBIR1	EVR_SOBIR1__Leucine-rich repeat protein kinase family protein
A_84_P14392	0.0261225	0.00083141	2.50366	1.32404	AT2G43550		Scorpion toxin-like knottin superfamily protein
A_84_P575955	0.0455243	0.003164	2.50172	1.32292	AT3G62990
A_84_P12402	0.0171952	0.000241726	2.50122	1.32263	AT1G69370	CM3, cm-3	CM3_cm-3__chorismate mutase 3
A_84_P197554	0.0273239	0.000910489	2.4943	1.31864	AT2G28650	ATEXO70H8, EXO70H8	ATEXO70H8_EXO70H8__exocyst subunit exo70 family protein H8
A_84_P513046	0.0345419	0.00165012	2.49185	1.31722	AT4G25110	AtMC2, AtMCP1c, MC2, MCP1c	AtMC2_AtMCP1c_MC2_MCP1c__metacaspase 2
A_84_P10026	0.0483076	0.00369584	2.48529	1.31342	AT4G13110		BSD domain-containing proteinBSD domain-containing protein
A_84_P581339	0.0182897	0.000300317	2.48407	1.31271	AT4G12005
A_84_P12218	0.0224296	0.000528288	2.47796	1.30915	AT5G64870		SPFH/Band 7/PHB domain-containing membrane-associated protein family
A_84_P824914	0.0497269	0.00399499	2.47743	1.30884	AT4G18197;AT4G18205	ATPUP7,PEX17,PUP7
A_84_P532052	0.0323855	0.00140855	2.47255	1.306	AT1G30757
A_84_P21550	0.0118507	8.28857e-05	2.47085	1.30501	AT5G24270	ATSOS3, CBL4, SOS3	ATSOS3_CBL4_SOS3__Calcium-binding EF-hand family protein
A_84_P16138	0.029571	0.00112178	2.4704	1.30474	AT1G30700		FAD-binding Berberine family protein
A_84_P141219	0.0177412	0.000275697	2.46997	1.30449	AT5G35320
A_84_P579587	0.0137599	0.000120787	2.46847	1.30362	AT4G20830		FAD-binding Berberine family proteinFAD-binding Berberine family protein
A_84_P10613	0.0483192	0.0037168	2.4639	1.30095	AT2G42530	COR15B	COR15B__cold regulated 15b
A_84_P844671	0.026841	0.000877517	2.4603	1.29884	AT4G38470	STY46	STY46__ACT-like protein tyrosine kinase family protein
A_84_P13549	0.00764839	1.12039e-05	2.45802	1.2975	AT2G39420		alpha/beta-Hydrolases superfamily protein
A_84_P848384	0.00877275	2.31616e-05	2.45774	1.29733	AT5G23510
A_84_P23347	0.0186191	0.0003197	2.45382	1.29503	AT4G36010		Pathogenesis-related thaumatin superfamily protein
A_84_P168223	0.0289439	0.00104496	2.44925	1.29234	AT1G19770	ATPUP14, PUP14	ATPUP14_PUP14__purine permease 14
A_84_P12053	0.0308636	0.00125015	2.4485	1.2919	AT5G07440	GDH2	GDH2__glutamate dehydrogenase 2
A_84_P548542	0.0240067	0.000641258	2.44716	1.29111	AT4G30090
A_84_P19196	0.0292426	0.00107699	2.44562	1.2902	AT1G75490		Integrase-type DNA-binding superfamily protein
A_84_P786801	0.0300696	0.0011748	2.44466	1.28964	AT5G13210		Uncharacterised conserved protein UCP015417
A_84_P82539	0.0368157	0.0019186	2.44424	1.28938	AT1G14870	AtPCR2, PCR2	AtPCR2_PCR2__PLANT CADMIUM RESISTANCE 2
A_84_P20574	0.0250015	0.000752147	2.44254	1.28838	AT5G10830		S-adenosyl-L-methionine-dependent methyltransferases superfamily protein
A_84_P868891	0.0305101	0.00121075	2.44201	1.28807	AT1G52400	ATBG1, BGL1, BGLU18	ATBG1_BGL1_BGLU18__beta glucosidase 18
A_84_P193364	0.0352968	0.00172655	2.43967	1.28669	AT1G56660
A_84_P16319	0.0238168	0.000624962	2.43941	1.28653	AT2G20350		Integrase-type DNA-binding superfamily protein
A_84_P10142	0.0330822	0.00148404	2.43681	1.28499	AT5G01760		ENTH/VHS/GAT family protein
A_84_P174131	0.0272501	0.000903727	2.43583	1.28442	AT5G14730
A_84_P114372	0.0161356	0.000201763	2.43377	1.28319	AT5G53050		alpha/beta-Hydrolases superfamily protein
A_84_P13322	0.0156436	0.000185384	2.4328	1.28262	AT1G21680		DPP6 N-terminal domain-like protein
A_84_P175914	0.0466921	0.00338855	2.42355	1.27712	AT4G01895		systemic acquired resistance (SAR) regulator protein NIMIN-1-related
A_84_P816258	0.0320431	0.00137066	2.41457	1.27176	AT2G36220
A_84_P820724	0.0204507	0.00041537	2.41435	1.27164	AT4G23600	CORI3, JR2	CORI3_JR2__Tyrosine transaminase family protein
A_84_P11544	0.0191195	0.00034361	2.40392	1.26539	AT1G33590		Leucine-rich repeat (LRR) family protein
A_84_P811890	0.0476073	0.0035348	2.40227	1.2644	AT4G08950	EXO	EXO__Phosphate-responsive 1 family protein
A_84_P814710	0.0373151	0.00197555	2.40046	1.26331	AT1G14870	AtPCR2, PCR2	AtPCR2_PCR2__PLANT CADMIUM RESISTANCE 2
A_84_P18264	0.0178542	0.000285309	2.39248	1.2585	AT2G46370	FIN219, JAR1	AtGH3.11_FIN219_JAR1__Auxin-responsive GH3 family protein
A_84_P20835	0.0345081	0.00163631	2.39175	1.25807	AT1G80820	ATCCR2, CCR2	ATCCR2_CCR2__cinnamoyl coa reductase
A_84_P23343	0.0200936	0.00039974	2.39071	1.25744	AT4G35110		Arabidopsis phospholipase-like protein (PEARLI 4) family
A_84_P75664	0.0441825	0.00291834	2.38987	1.25693	AT2G36220
A_84_P16180	0.0320601	0.00137287	2.38938	1.25664	AT1G11050		Protein kinase superfamily protein
A_84_P824135	0.0138674	0.000133603	2.3887	1.25623	AT1G19770	ATPUP14, PUP14	ATPUP14_PUP14__purine permease 14
A_84_P10306	0.0409636	0.00248842	2.3862	1.25472	AT5G59930		Cysteine/Histidine-rich C1 domain family protein
A_84_P96976	0.00904515	3.75497e-05	2.38563	1.25437	AT3G10985	ATWI-12, SAG20, WI12	ATWI-12_SAG20_WI12__senescence associated gene 20
A_84_P805135	0.0353014	0.00173323	2.38495	1.25396	AT3G15450		Aluminium induced protein with YGL and LRDR motifs
A_84_P823929	0.0226364	0.000538401	2.3742	1.24744	AT1G03850	ATGRXS13, GRXS13	ATGRXS13_GRXS13__Glutaredoxin family protein
A_84_P843621	0.0483192	0.00371487	2.37363	1.2471	AT2G31010		Protein kinase superfamily proteinProtein kinase superfamily protein
A_84_P21192	0.0299846	0.00116664	2.37003	1.2449	AT3G19930	ATSTP4, STP4	ATSTP4_STP4__sugar transporter 4
A_84_P19368	0.0345295	0.00164015	2.36957	1.24463	AT3G47340	ASN1, AT-ASN1, DIN6	ASN1_AT-ASN1_DIN6__glutamine-dependent asparagine synthase 1
A_84_P18271	0.03911	0.00219019	2.36763	1.24345	AT1G07500		SMR5__SMR5__
A_84_P576707	0.0336779	0.00155736	2.36644	1.24272	AT3G09020		alpha 1,4-glycosyltransferase family protein
A_84_P20555	0.0179047	0.000289019	2.35706	1.23699	AT5G05400		LRR and NB-ARC domains-containing disease resistance protein
A_84_P10893	0.012263	8.94611e-05	2.3569	1.23689	AT3G55130	ABCG19, ATWBC19, WBC19	ABCG19_ATWBC19_WBC19__white-brown complex homolog 19
A_84_P20389	0.0162205	0.000205204	2.35544	1.236	AT4G01026	PYL7, RCAR2	PYL7_RCAR2__PYR1-like 7PYL7_RCAR2__PYR1-like 7
A_84_P23258	0.0413705	0.00253517	2.35528	1.2359	AT4G11370	RHA1A	RHA1A__RING-H2 finger A1A
A_84_P11710	0.0497533	0.00400206	2.35323	1.23464	AT1G53080		Legume lectin family protein
A_84_P786905	0.0294874	0.00110674	2.3516	1.23364	AT5G41120		Esterase/lipase/thioesterase family protein
A_84_P11250	0.0299119	0.00115728	2.34952	1.23237	AT5G59570	BOA	BOA__Homeodomain-like superfamily protein
A_84_P845323	0.0139655	0.000135841	2.34872	1.23188	AT4G08170		Inositol 1,3,4-trisphosphate 5/6-kinase family protein
A_84_P120892	0.0196122	0.000376149	2.34363	1.22875	AT4G08170		Inositol 1,3,4-trisphosphate 5/6-kinase family protein
A_84_P20495	0.0177172	0.000269627	2.34063	1.2269	AT4G32800		Integrase-type DNA-binding superfamily protein
A_84_P19755	0.049899	0.00402827	2.33595	1.22401	AT5G58750		NAD(P)-binding Rossmann-fold superfamily protein
A_84_P103496	0.0236421	0.000602291	2.33266	1.22198	AT5G05140		Transcription elongation factor (TFIIS) family protein
A_84_P18946	0.0240389	0.000653962	2.33265	1.22197	AT1G09970	LRR XI-23, RLK7	LRR XI-23_RLK7__Leucine-rich receptor-like protein kinase family protein
A_84_P545592	0.0455551	0.00317247	2.33171	1.22139	AT2G39650		Protein of unknown function (DUF506)
A_84_P10597	0.0178542	0.000282167	2.32703	1.21849	AT1G27770	ACA1, PEA1	ACA1_PEA1__autoinhibited Ca2+-ATPase 1ACA1_PEA1__autoinhibited Ca2+-ATPase 1
A_84_P830058	0.0489943	0.00386585	2.32322	1.21612	AT1G63860		Disease resistance protein (TIR-NBS-LRR class) family
A_84_P15109	0.0171952	0.000240657	2.32267	1.21579	AT1G20450	ERD10, LTI29, LTI45	ERD10_LTI29_LTI45__Dehydrin family protein
A_84_P569157	0.0132094	0.000108857	2.32178	1.21523	AT5G67410
A_84_P857480	0.0162493	0.00020708	2.31869	1.21331	AT1G20450	ERD10, LTI29, LTI45	ERD10_LTI29_LTI45__Dehydrin family protein
A_84_P702605	0.0479915	0.00360667	2.31738	1.2125	AT3G14362	DVL19, RTFL10	DVL19_RTFL10__ROTUNDIFOLIA like 10
A_84_P752539	0.00877048	2.09858e-05	2.31382	1.21028	AT1G08920	ESL1	ESL1__ERD (early response to dehydration) six-like 1
A_84_P12321	0.0461667	0.00327494	2.30816	1.20674	AT1G61290	ATSYP124, SYP124	ATSYP124_SYP124__syntaxin of plants 124
A_84_P167943	0.0310376	0.00126399	2.30653	1.20572	AT3G15210	ATERF4, ATERF-4, ERF4, RAP2.5	ATERF-4_ATERF4_ERF4_RAP2.5__ethylene responsive element binding factor 4
A_84_P23850	0.0437939	0.0028632	2.30599	1.20539	AT2G43520	ATTI2, TI2	ATTI2_TI2__trypsin inhibitor protein 2
A_84_P820727	0.0330539	0.00146901	2.30567	1.20518	AT4G24160		alpha/beta-Hydrolases superfamily protein
A_84_P17618	0.022678	0.00054034	2.30536	1.20499	AT4G24160		alpha/beta-Hydrolases superfamily protein
A_84_P750801	0.0446581	0.00301307	2.30341	1.20377	AT1G42490
A_84_P79769	0.0317254	0.00132449	2.30339	1.20376	AT4G38470	STY46	STY46__ACT-like protein tyrosine kinase family protein
A_84_P565337	0.0286969	0.00101093	2.30227	1.20306	AT4G21865
A_84_P21673	0.0447547	0.00305454	2.29689	1.19968	AT1G52400	ATBG1, BGL1, BGLU18	ATBG1_BGL1_BGLU18__beta glucosidase 18
A_84_P21603	0.0117628	7.80944e-05	2.28822	1.19423	AT5G46330	FLS2	FLS2__Leucine-rich receptor-like protein kinase family protein
A_84_P181994	0.00857965	1.90752e-05	2.28485	1.1921	AT3G02040	AtGDPD1, GDPD1, SRG3	AtGDPD1_GDPD1_SRG3__senescence-related gene 3
A_84_P108412	0.0168691	0.00022878	2.28437	1.1918	AT4G22690	CYP706A1	CYP706A1__cytochrome P450, family 706, subfamily A, polypeptide 1
A_84_P20775	0.00464882	2.77937e-06	2.28419	1.19168	AT5G58400		Peroxidase superfamily protein
A_84_P212918	0.0272019	0.00090087	2.2841	1.19163	AT4G39030	EDS5, SCORD3, SID1	EDS5_SCORD3_SID1__MATE efflux family protein
A_84_P277930	0.0218488	0.000496459	2.28294	1.1909	AT2G02680		Cysteine/Histidine-rich C1 domain family protein
A_84_P16068	0.0178542	0.000285104	2.28231	1.1905	AT1G33790		jacalin lectin family protein
A_84_P816095	0.0177412	0.000273699	2.28224	1.19045	AT4G01026	PYL7, RCAR2	PYL7_RCAR2__PYR1-like 7
A_84_P182114	0.0222676	0.000514242	2.28129	1.18985	AT5G02950		Tudor/PWWP/MBT superfamily protein
A_84_P519221	0.0196122	0.000377638	2.28061	1.18942	AT4G14860	AtOFP11, OFP11	AtOFP11_OFP11__ovate family protein 11
A_84_P869434	0.0318472	0.00134266	2.27779	1.18763	AT4G23600	CORI3, JR2	CORI3_JR2__Tyrosine transaminase family protein
A_84_P189784	0.0206915	0.000436792	2.27605	1.18653	AT3G18690	MKS1	MKS1__MAP kinase substrate 1
A_84_P18737	0.0423479	0.00266253	2.27406	1.18527	AT5G38710		Methylenetetrahydrofolate reductase family protein
A_84_P784441	0.0325659	0.00142696	2.27264	1.18437	AT4G18950		Integrin-linked protein kinase familyIntegrin-linked protein kinase family
A_84_P805118	0.029931	0.00116169	2.26928	1.18223	AT3G15450		Aluminium induced protein with YGL and LRDR motifs
A_84_P815327	0.0240067	0.000635669	2.26685	1.18069	AT1G27130	ATGSTU13, GST12, GSTU13	ATGSTU13_GST12_GSTU13__glutathione S-transferase tau 13
A_84_P537920	0.0168691	0.00023002	2.26426	1.17904	AT4G33985		Protein of unknown function (DUF1685)
A_84_P21728	0.0146289	0.00015483	2.26377	1.17873	AT1G20490		AMP-dependent synthetase and ligase family protein
A_84_P814684	0.0176978	0.000263044	2.26352	1.17857	AT1G21110;AT1G21130	IGMT3,IGMT4
A_84_P12206	0.0183076	0.000304553	2.26074	1.17679	AT5G61810	APC1	APC1__Mitochondrial substrate carrier family protein
A_84_P810995	0.0483192	0.00370486	2.26014	1.17641	AT2G41430	CID1, ERD15, LSR1	CID1_ERD15_LSR1__dehydration-induced protein (ERD15)
A_84_P15182	0.0336427	0.00155128	2.25846	1.17534	AT1G60260	BGLU5	BGLU5__beta glucosidase 5
A_84_P852295	0.036243	0.00184103	2.2559	1.1737	AT3G47340	ASN1, AT-ASN1, DIN6	ASN1_AT-ASN1_DIN6__glutamine-dependent asparagine synthase 1
A_84_P22597	0.0388435	0.00214892	2.25589	1.17369	AT5G59550		AtRDUF2_RDUF2__zinc finger (C3HC4-type RING finger) family protein
A_84_P17674	0.0249311	0.000745409	2.25379	1.17235	AT1G27130	ATGSTU13, GST12, GSTU13	ATGSTU13_GST12_GSTU13__glutathione S-transferase tau 13
A_84_P17031	0.00894727	3.11225e-05	2.25371	1.1723	AT1G03850	ATGRXS13, GRXS13	ATGRXS13_GRXS13__Glutaredoxin family protein
A_84_P259140	0.0179879	0.000292446	2.2491	1.16935	AT1G28050		BBX13__B-box type zinc finger protein with CCT domain
A_84_P12153	0.0138609	0.000130145	2.24737	1.16824	AT5G47910	ATRBOHD, RBOHD	ATRBOHD_RBOHD__respiratory burst oxidase homologue D
A_84_P248365	0.0483192	0.0037045	2.2467	1.1678	AT4G37240
A_84_P805073	0.0269598	0.000886691	2.23935	1.16308	AT3G15450		Aluminium induced protein with YGL and LRDR motifs
A_84_P846967	0.0207547	0.000441253	2.23702	1.16158	AT5G53050		alpha/beta-Hydrolases superfamily proteinalpha/beta-Hydrolases superfamily protein
A_84_P15156	0.0400886	0.00235171	2.2366	1.16131	AT1G61470		Polynucleotidyl transferase, ribonuclease H-like superfamily protein
A_84_P22445	0.0257735	0.000802233	2.23583	1.16081	AT5G04720	ADR1-L2, PHX21	ADR1-L2_PHX21__ADR1-like 2
A_84_P859574	0.0305301	0.00121685	2.23574	1.16075	AT5G04720	ADR1-L2, PHX21	ADR1-L2_PHX21__ADR1-like 2
A_84_P755699	0.0335926	0.00153427	2.23341	1.15925	AT2G34580
A_84_P144119	0.0392647	0.00222903	2.23331	1.15918	AT4G17250
A_84_P849068	0.0446913	0.00302848	2.23318	1.1591	AT3G06760		Drought-responsive family proteinDrought-responsive family protein
A_84_P510552	0.0391685	0.00221378	2.22979	1.15691	AT5G41100
A_84_P17955	0.0302503	0.00118824	2.2293	1.15659	AT1G22380	AtUGT85A3, UGT85A3	AtUGT85A3_UGT85A3__UDP-glucosyl transferase 85A3
A_84_P21886	0.00857212	1.86614e-05	2.22926	1.15657	AT1G55920	ATSERAT2;1, SAT1, SAT5, SERAT2;1	ATSERAT2;1_SAT1_SAT5_SERAT2;1__serine acetyltransferase 2;1
A_84_P15536	0.0187166	0.000322457	2.22824	1.1559	AT3G16470	JAL35, JR1	JAL35_JR1__Mannose-binding lectin superfamily protein
A_84_P12293	0.00882356	2.35001e-05	2.21909	1.14997	AT1G11330		S-locus lectin protein kinase family protein
A_84_P197484	0.0295153	0.00111655	2.21713	1.1487	AT2G38310	PYL4, RCAR10	PYL4_RCAR10__PYR1-like 4
A_84_P15219	0.0494258	0.00392771	2.21281	1.14588	AT1G02860	BAH1, NLA	BAH1_NLA__SPX (SYG1/Pho81/XPR1) domain-containing protein
A_84_P22019	0.0389906	0.00216605	2.21123	1.14485	AT2G44390		Cysteine/Histidine-rich C1 domain family protein
A_84_P273770	0.0116369	6.93675e-05	2.21056	1.14441	AT1G28380	NSL1	NSL1__MAC/Perforin domain-containing protein
A_84_P844839	0.0408623	0.00247248	2.2096	1.14379	AT4G39030	EDS5, SCORD3, SID1	EDS5_SCORD3_SID1__MATE efflux family protein
A_84_P11755	0.0243001	0.000675706	2.20895	1.14336	AT3G14990	AtDJ1A, DJ1A	AtDJ1A_DJ-1a_DJ1A__Class I glutamine amidotransferase-like superfamily protein
A_84_P589129	0.0313368	0.00129604	2.20703	1.14211	AT2G40095		Alpha/beta hydrolase related protein
A_84_P131945	0.00894727	3.35686e-05	2.20686	1.142	AT5G53060		RCF3_SHI1__RNA-binding KH domain-containing protein
A_84_P14143	0.0235923	0.000597743	2.20399	1.14012	AT5G13550	SULTR4;1	SULTR4;1__sulfate transporter 4.1
A_84_P89489	0.0242959	0.000673527	2.20387	1.14004	AT3G16330
A_84_P565178	0.0183076	0.000303912	2.19758	1.13592	AT3G25882	NIMIN-2	NIMIN-2__NIM1-interacting 2
A_84_P21875	0.0330822	0.00147716	2.19697	1.13552	AT1G63180	UGE3	UGE3__UDP-D-glucose/UDP-D-galactose 4-epimerase 3
A_84_P272750	0.0138609	0.000130158	2.19695	1.1355	AT2G22300	CAMTA3, SR1	CAMTA3_SR1__signal responsive 1CAMTA3_SR1__signal responsive 1
A_84_P254190	0.00971693	4.36574e-05	2.19628	1.13506	AT1G75230		DNA glycosylase superfamily protein
A_84_P14972	0.00178308	2.87192e-07	2.19174	1.13208	AT5G44070	ARA8, ATPCS1, CAD1, PCS1	ARA8_ATPCS1_CAD1_PCS1__phytochelatin synthase 1 (PCS1)
A_84_P10688	0.043622	0.00282849	2.19138	1.13184	AT1G30070		SGS domain-containing protein
A_84_P24037	0.0145606	0.000151342	2.18868	1.13006	AT3G18830	ATPLT5, ATPMT5, PMT5	ATPLT5_ATPMT5_PMT5__polyol/monosaccharide transporter 5
A_84_P109922	0.0163431	0.000213093	2.18861	1.13002	AT4G17900		PLATZ transcription factor family protein
A_84_P13942	0.0244976	0.000693278	2.18736	1.12919	AT1G06520	ATGPAT1, GPAT1	ATGPAT1_GPAT1_sn-2-GPAT1__glycerol-3-phosphate acyltransferase 1
A_84_P15324	0.0156094	0.000181476	2.18504	1.12766	AT1G33560	ADR1	ADR1__Disease resistance protein (CC-NBS-LRR class) family
A_84_P78279	0.0320088	0.00136622	2.1844	1.12723	AT1G67920
A_84_P813323	0.0391394	0.00219562	2.17921	1.1238	AT1G70780;AT1G70782	CPuORF28
A_84_P785683	0.0395986	0.00229513	2.17773	1.12282	AT1G27770	ACA1, PEA1	ACA1_PEA1__autoinhibited Ca2+-ATPase 1
A_84_P532349	0.00466105	3.16361e-06	2.17745	1.12264	AT3G09520	ATEXO70H4, EXO70H4	ATEXO70H4_EXO70H4__exocyst subunit exo70 family protein H4
A_84_P16128	0.0102009	4.85195e-05	2.17528	1.1212	AT1G60270	BGLU6	BGLU6__beta glucosidase 6BGLU6__beta glucosidase 6
A_84_P97266	0.0380057	0.00205524	2.17514	1.12111	AT4G18510	CLE2	CLE2__CLAVATA3/ESR-related 2
A_84_P21159	0.0363619	0.00185717	2.17314	1.11978	AT3G04010		O-Glycosyl hydrolases family 17 protein
A_84_P249125	0.0209578	0.000449939	2.17183	1.11891	AT1G68500
A_84_P21889	0.0203872	0.000411411	2.17157	1.11874	AT1G74360		Leucine-rich repeat protein kinase family protein
A_84_P22932	0.0177172	0.000267978	2.16921	1.11717	AT2G22770	NAI1	NAI1__basic helix-loop-helix (bHLH) DNA-binding superfamily protein
A_84_P821329	0.0434897	0.00280558	2.16737	1.11594	AT3G44190		FAD/NAD(P)-binding oxidoreductase family protein
A_84_P190534	0.0480692	0.00361585	2.16705	1.11573	AT1G68450	PDE337	PDE337__VQ motif-containing protein
A_84_P19576	0.022379	0.000524057	2.16436	1.11394	AT4G39940	AKN2, APK2	AKN2_APK2__APS-kinase 2
A_84_P836958	0.0322527	0.00139849	2.1627	1.11284	AT1G61470		Polynucleotidyl transferase, ribonuclease H-like superfamily protein
A_84_P13248	0.0183076	0.000304556	2.1616	1.1121	AT1G03800	ATERF10, ERF10	ATERF10_ERF10__ERF domain protein 10
A_84_P750244	0.0459893	0.00325409	2.16146	1.11201	AT1G69140
A_84_P20445	0.0106535	5.40336e-05	2.16061	1.11144	AT4G21410	CRK29	CRK29__cysteine-rich RLK (RECEPTOR-like protein kinase) 29
A_84_P212328	0.0184221	0.000311451	2.15928	1.11055	AT3G50010		Cysteine/Histidine-rich C1 domain family protein
A_84_P859177	0.0305101	0.00121114	2.158	1.1097	AT4G22780	ACR7	ACR7__ACT domain repeat 7ACR7__ACT domain repeat 7
A_84_P22084	0.0446581	0.00301768	2.15783	1.10958	AT3G11580		AP2/B3-like transcriptional factor family protein
A_84_P312543	0.0252416	0.000767293	2.15743	1.10931	AT3G52870		IQ calmodulin-binding motif family protein
A_84_P89769	0.0261225	0.000834875	2.15139	1.10527	AT2G35930	PUB23	AtPUB23_PUB23__plant U-box 23
A_84_P505223	0.0168691	0.000229777	2.15087	1.10492	AT5G35732
A_84_P22039	0.0115698	6.697e-05	2.14997	1.10431	AT2G31010		Protein kinase superfamily protein
A_84_P23152	0.0317885	0.00133123	2.14981	1.10421	AT3G47380		Plant invertase/pectin methylesterase inhibitor superfamily protein
A_84_P596065	0.00894727	2.46878e-05	2.14981	1.10421	AT1G49520		SWIB complex BAF60b domain-containing protein
A_84_P816283	0.0381845	0.00207384	2.14826	1.10317	AT1G53280	AtDJ1B, DJ1B	AtDJ1B_DJ-1b_DJ1B__Class I glutamine amidotransferase-like superfamily protein
A_84_P230289	0.0351827	0.00170908	2.14597	1.10163	AT2G44080	ARL	ARL__ARGOS-like
A_84_P119322	0.0243001	0.000678848	2.1425	1.09929	AT3G14060
A_84_P24136	0.0211477	0.000460277	2.13982	1.09749	AT3G55940		Phosphoinositide-specific phospholipase C family protein
A_84_P808847	0.0150403	0.000164151	2.13965	1.09737	AT2G23320	WRKY15	AtWRKY15_WRKY15__WRKY DNA-binding protein 15
A_84_P13943	0.0152644	0.000174007	2.13816	1.09637	AT5G07460	ATMSRA2, PMSR2	ATMSRA2_PMSR2__peptidemethionine sulfoxide reductase 2
A_84_P597426	0.0289472	0.00105052	2.13768	1.09604	AT4G21320	HSA32	HSA32__Aldolase-type TIM barrel family protein
A_84_P23998	0.0132094	0.000108424	2.13649	1.09524	AT1G53430		Leucine-rich repeat transmembrane protein kinase
A_84_P14116	0.0186191	0.000319552	2.13405	1.0936	AT5G66790		Protein kinase superfamily protein
A_84_P192974	0.0106611	5.47483e-05	2.13388	1.09348	AT5G65660		hydroxyproline-rich glycoprotein family protein
A_84_P203128	0.0230068	0.000561816	2.13209	1.09227	AT3G29575	AFP3	AFP3__ABI five binding protein 3
A_84_P23923	0.0339941	0.0015858	2.1315	1.09187	AT2G37900		Major facilitator superfamily protein
A_84_P784302	0.0393956	0.00225175	2.12907	1.09023	AT1G01720	ANAC002, ATAF1	ANAC002_ATAF1__NAC (No Apical Meristem) domain transcriptional regulator superfamily protein
A_84_P14449	0.0242297	0.00067106	2.12537	1.08771	AT2G34810		FAD-binding Berberine family protein
A_84_P824439	0.00894727	3.28728e-05	2.12503	1.08748	AT2G22300	CAMTA3, SR1	CAMTA3_SR1__signal responsive 1
A_84_P571306	0.0299119	0.00115457	2.12346	1.08641	AT2G38500		2-oxoglutarate (2OG) and Fe(II)-dependent oxygenase superfamily protein
A_84_P21994	0.0159264	0.000194757	2.12298	1.08609	AT2G26440		PME12__Plant invertase/pectin methylesterase inhibitor superfamily
A_84_P286620	0.0249759	0.000750799	2.12068	1.08452	AT4G33940		RING/U-box superfamily protein
A_84_P816321	0.0376814	0.0020177	2.11849	1.08304	AT5G44070	ARA8, ATPCS1, CAD1, PCS1	ARA8_ATPCS1_CAD1_PCS1__phytochelatin synthase 1 (PCS1)
A_84_P796756	0.0423479	0.00266262	2.1174	1.08229	AT1G79245
A_84_P11807	0.0402584	0.0023943	2.11658	1.08174	AT3G47800		Galactose mutarotase-like superfamily protein
A_84_P22614	0.0195888	0.000358703	2.11079	1.07779	AT5G63320	NPX1	NPX1__nuclear protein X1
A_84_P68194	0.0453805	0.003142	2.10759	1.0756	AT5G46710		PLATZ transcription factor family protein
A_84_P294564	0.0232489	0.000574507	2.10682	1.07507	AT3G11420		Protein of unknown function (DUF604)Protein of unknown function (DUF604)
A_84_P17200	0.0441825	0.00292856	2.10512	1.0739	AT1G16110	WAKL6	WAKL6__wall associated kinase-like 6
A_84_P588557	0.00894727	2.98481e-05	2.10457	1.07352	AT4G36830	HOS3-1	HOS3-1__GNS1/SUR4 membrane protein family
A_84_P828208	0.0246936	0.000729702	2.10447	1.07346	AT5G53060		RCF3_SHI1__RNA-binding KH domain-containing protein
A_84_P19785	0.048118	0.00362934	2.10317	1.07257	AT5G65500		U-box domain-containing protein kinase family protein
A_84_P163223	0.0363619	0.00186041	2.10256	1.07215	AT3G13760		Cysteine/Histidine-rich C1 domain family protein
A_84_P13481	0.0132094	0.00010952	2.1022	1.0719	AT2G23320	WRKY15	AtWRKY15_WRKY15__WRKY DNA-binding protein 15
A_84_P832916	0.0243012	0.000680426	2.09841	1.0693	AT2G44380		Cysteine/Histidine-rich C1 domain family protein
A_84_P21166	0.0183076	0.000306094	2.09638	1.0679	AT3G09830		Protein kinase superfamily protein
A_84_P54290	0.0368157	0.00192211	2.09514	1.06705	AT3G19970		alpha/beta-Hydrolases superfamily protein
A_84_P608949	0.0478807	0.00359341	2.09145	1.0645	AT4G15450		Senescence/dehydration-associated protein-related
A_84_P803506	0.00387638	1.09276e-06	2.08825	1.06229	AT3G30775	ATPDH, ATPOX, AT-POX, ERD5, PDH1, PRO1, PRODH	AT-POX_ATPDH_ERD5_PDH1_PRO1_PRODH__Methylenetetrahydrofolate reductase family protein
A_84_P53650	0.0335926	0.00154602	2.08733	1.06166	AT5G57910
A_84_P18467	0.0382713	0.00208644	2.08682	1.06131	AT3G57520	AtSIP2, RS2, SIP2	AtSIP2_RS2_SIP2__seed imbibition 2
A_84_P88579	0.0244976	0.000697776	2.08561	1.06047	AT1G15430		Protein of unknown function (DUF1644)
A_84_P563858	0.0497107	0.00398751	2.08435	1.0596	AT4G38340		NLP3__Plant regulator RWP-RK family protein
A_84_P813213	0.0200936	0.00039571	2.08117	1.05739	AT4G22690	CYP706A1	CYP706A1__cytochrome P450, family 706, subfamily A, polypeptide 1
A_84_P22967	0.0344627	0.00163219	2.08006	1.05663	AT2G22500	DIC1, ATPUMP5, UCP5	ATPUMP5_DIC1_UCP5__uncoupling protein 5
A_84_P23167	0.0244976	0.000698822	2.0778	1.05506	AT3G50950	ZAR1	ZAR1__HOPZ-ACTIVATED RESISTANCE 1
A_84_P11601	0.0187287	0.000324443	2.07694	1.05446	AT2G39660	BIK1	BIK1__botrytis-induced kinase1
A_84_P823526	0.0217835	0.00049289	2.07669	1.05429	AT5G04250		Cysteine proteinases superfamily protein
A_84_P52100	0.0227833	0.000551976	2.07583	1.05369	AT4G21910		MATE efflux family protein
A_84_P274520	0.0495436	0.00394935	2.07516	1.05322	AT3G47980		Integral membrane HPP family protein
A_84_P808837	0.0118507	8.23609e-05	2.07492	1.05305	AT2G23320	WRKY15	AtWRKY15_WRKY15__WRKY DNA-binding protein 15
A_84_P827290	0.0401747	0.00238205	2.07151	1.05069	AT4G13110		BSD domain-containing protein
A_84_P522242	0.0240964	0.000661082	2.07148	1.05066	AT1G07985		Expressed protein
A_84_P854328	0.0497097	0.00397981	2.07013	1.04972	AT5G02020	SIS	SIS__SIS__SIS__
A_84_P13841	0.0159264	0.000195575	2.06988	1.04954	AT4G25380	AtSAP10, SAP10	AtSAP10_SAP10__stress-associated protein 10
A_84_P754645	0.0340082	0.00158846	2.06863	1.04868	AT1G31540		Disease resistance protein (TIR-NBS-LRR class) family
A_84_P127291	0.043219	0.00277457	2.06685	1.04743	AT5G62865
A_84_P19986	0.0394467	0.00226564	2.06373	1.04526	AT1G01720	ANAC002, ATAF1	ANAC002_ATAF1__NAC (No Apical Meristem) domain transcriptional regulator superfamily protein
A_84_P92089	0.0336938	0.001565	2.06311	1.04482	AT1G19310		RING/U-box superfamily protein
A_84_P21831	0.049899	0.00402853	2.06255	1.04443	AT1G15380	GLYI4	GLYI4__Lactoylglutathione lyase / glyoxalase I family protein
A_84_P21390	0.0427708	0.00272004	2.0617	1.04384	AT4G21200	ATGA2OX8, GA2OX8	ATGA2OX8_GA2OX8__gibberellin 2-oxidase 8
A_84_P571830	0.0441357	0.00291008	2.05987	1.04255	AT5G65925
A_84_P14321	0.0353379	0.00174089	2.05736	1.0408	AT1G74440		Protein of unknown function (DUF962)
A_84_P20148	0.0240303	0.000649514	2.05693	1.04049	AT2G30870	ATGSTF10, ATGSTF4, ERD13, GSTF10	ATGSTF10_ATGSTF4_ERD13_GSTF10__glutathione S-transferase PHI 10
A_84_P870134	0.0311701	0.00127135	2.05668	1.04032	AT1G60270	BGLU6	BGLU6__beta glucosidase 6BGLU6__beta glucosidase 6
A_84_P852060	0.048118	0.00362939	2.0565	1.04019	AT1G19770	ATPUP14, PUP14	ATPUP14_PUP14__purine permease 14
A_84_P845406	0.0438722	0.00287641	2.04902	1.03494	AT3G47340	ASN1, AT-ASN1, DIN6	ASN1_AT-ASN1_DIN6__glutamine-dependent asparagine synthase 1
A_84_P750962	0.0197126	0.000384678	2.04538	1.03237	AT1G18200	AtRABA6b, RABA6b	AtRABA6b_RABA6b__RAB GTPase homolog A6B
A_84_P15150	0.0335926	0.00154116	2.04446	1.03172	AT1G24100	UGT74B1	UGT74B1__UDP-glucosyl transferase 74B1
A_84_P22153	0.0378991	0.0020486	2.04078	1.02912	AT3G30775	ATPDH, ATPOX, AT-POX, ERD5, PDH1, PRO1, PRODH	AT-POX_ATPDH_ERD5_PDH1_PRO1_PRODH__Methylenetetrahydrofolate reductase family protein
A_84_P848526	0.0201813	0.000402212	2.03985	1.02846	AT3G17120
A_84_P13013	0.0192159	0.000345788	2.03904	1.02789	AT1G18390		Protein kinase superfamily proteinProtein kinase superfamily protein
A_84_P58430	0.0272894	0.000906929	2.03899	1.02785	AT3G17120
A_84_P158205	0.0403545	0.00240189	2.03805	1.02719	AT1G22470
A_84_P750311	0.0187287	0.000326176	2.03799	1.02715	AT1G72120		AtNPF5.14_NPF5.14__Major facilitator superfamily protein
A_84_P218298	0.034901	0.0016866	2.03743	1.02675	AT2G42760
A_84_P186194	0.0481369	0.00364658	2.03583	1.02561	AT2G35640		Homeodomain-like superfamily protein
A_84_P11922	0.0251161	0.000760829	2.02839	1.02034	AT4G18280		glycine-rich cell wall protein-related
A_84_P12018	0.00387638	1.20219e-06	2.02754	1.01973	AT4G15420		Ubiquitin fusion degradation UFD1 family protein
A_84_P502958	0.0198988	0.000389632	2.0258	1.01849	AT2G21500		RING/U-box superfamily protein
A_84_P22649	0.00894727	3.16682e-05	2.02542	1.01822	AT5G13110	G6PD2	G6PD2__glucose-6-phosphate dehydrogenase 2
A_84_P157325	0.0218914	0.00049888	2.02396	1.01718	AT1G69360		Plant protein of unknown function (DUF863)Plant protein of unknown function (DUF863)
A_84_P19763	0.0166372	0.000219911	2.02367	1.01698	AT5G60300	LecRK-I.9	DORN1_LecRK-I.9__Concanavalin A-like lectin protein kinase family protein
A_84_P20789	0.00918073	3.89095e-05	2.02262	1.01622	AT1G71400	AtRLP12, RLP12	AtRLP12_RLP12__receptor like protein 12
A_84_P11083	0.0245401	0.000718944	2.02143	1.01538	AT4G36900	DEAR4, RAP2.10	DEAR4_RAP2.10__related to AP2 10
A_84_P822179	0.0234249	0.000579837	2.02124	1.01524	AT5G02020	SIS	SIS__SIS__SIS__
A_84_P23020	0.0327059	0.00144452	2.02098	1.01505	AT2G22850	AtbZIP6, bZIP6	AtbZIP6_bZIP6__basic leucine-zipper 6
A_84_P13306	0.045272	0.00312235	2.01811	1.013	AT1G03090	MCCA	MCCA_methylcrotonyl-CoA carboxylase alpha chain, mitochondrial 3-methylcrotonyl-CoA carboxylase 1
A_84_P13455	0.0318766	0.00134832	2.01475	1.0106	AT2G30360	CIPK11, PKS5, SIP4, SNRK3.22	CIPK11_PKS5_SIP4_SNRK3.22__SOS3-interacting protein 4
A_84_P304080	0.0116369	7.14909e-05	2.00996	1.00717	AT4G36930	SPT	SPT__basic helix-loop-helix (bHLH) DNA-binding superfamily protein
A_84_P12054	0.0183076	0.000304961	2.00985	1.00709	AT5G07580		Integrase-type DNA-binding superfamily protein
A_84_P11868	0.0167314	0.000221644	2.00915	1.00659	AT3G62260		Protein phosphatase 2C family protein
A_84_P97076	0.0156094	0.000181329	2.00857	1.00617	AT1G80380		P-loop containing nucleoside triphosphate hydrolases superfamily protein
A_84_P510878	0.0483192	0.00371519	2.00849	1.00611	AT1G75000		GNS1/SUR4 membrane protein family
A_84_P12385	0.0274585	0.000920763	2.0082	1.0059	AT1G80110	ATPP2-B11, PP2-B11	ATPP2-B11_PP2-B11__phloem protein 2-B11
A_84_P87289	0.0206915	0.000437298	2.00592	1.00426	AT1G24807;AT1G24909;AT1G25083;AT1G25155;AT1G25220	ASB1,TRP4,WEI7
A_84_P18377	0.0469547	0.00343088	2.00349	1.00252	AT3G24420		alpha/beta-Hydrolases superfamily protein
A_84_P833963	0.0382288	0.0020797	1.99541	0.996689	AT3G11850		Protein of unknown function, DUF593
A_84_P92929	0.0361288	0.00182724	1.99399	0.995658	AT5G19240		Glycoprotein membrane precursor GPI-anchored
A_84_P812231	0.0318766	0.00134837	1.99396	0.99564	AT1G03220;AT1G03230	0
A_84_P868911	0.0347382	0.00166696	1.9914	0.993786	AT5G05590	PAI2	PAI2__phosphoribosylanthranilate isomerase 2
A_84_P849451	0.034901	0.00168689	1.99056	0.993175	AT3G26910		hydroxyproline-rich glycoprotein family protein
A_84_P17672	0.0302503	0.00118842	1.98968	0.992535	AT4G36150		Disease resistance protein (TIR-NBS-LRR class) family
A_84_P23992	0.0210048	0.000454286	1.98868	0.991813	AT3G05640		Protein phosphatase 2C family protein
A_84_P787112	0.023539	0.000589463	1.98755	0.990989	AT5G56490		AtGulLO4_GulLO4__D-arabinono-1,4-lactone oxidase family protein
A_84_P17641	0.0138609	0.000132899	1.98729	0.990803	AT4G29050		LecRK-V.9__Concanavalin A-like lectin protein kinase family protein
A_84_P832631	0.0497269	0.00399362	1.98728	0.990798	AT1G11330		S-locus lectin protein kinase family proteinS-locus lectin protein kinase family protein
A_84_P845699	0.0325882	0.00143322	1.98459	0.988839	AT3G18830	ATPLT5, ATPMT5, PMT5	ATPLT5_ATPMT5_PMT5__polyol/monosaccharide transporter 5
A_84_P22952	0.0319769	0.00136264	1.98132	0.986465	AT2G46650	ATCB5-C, B5 #1, CB5-C	ATCB5-C_B5 #1_CB5-C_CYTB5-C__cytochrome B5 isoform C
A_84_P17213	0.0272894	0.000906125	1.98031	0.985726	AT1G58410		Disease resistance protein (CC-NBS-LRR class) family
A_84_P15244	0.041808	0.00259394	1.97948	0.985124	AT1G75030	ATLP-3, TLP-3	ATLP-3_TLP-3__thaumatin-like protein 3
A_84_P848857	0.00950448	4.13145e-05	1.97766	0.983795	AT3G07090		PPPDE putative thiol peptidase family protein
A_84_P89509	0.0373915	0.00199051	1.9776	0.983747	AT5G18490		Plant protein of unknown function (DUF946)
A_84_P95119	0.0357148	0.00178991	1.97646	0.982921	AT3G14840		Leucine-rich repeat transmembrane protein kinase
A_84_P10568	0.0178695	0.000288037	1.97584	0.982466	AT1G07000	ATEXO70B2, EXO70B2	ATEXO70B2_EXO70B2__exocyst subunit exo70 family protein B2
A_84_P195774	0.00900545	3.48293e-05	1.96976	0.978019	AT1G30320		Remorin family protein
A_84_P75444	0.023539	0.000588453	1.96659	0.975697	AT2G24100	ASG1	ASG1__
A_84_P18359	0.0397539	0.00230998	1.96345	0.973392	AT3G25250	AGC2, AGC2-1, AtOXI1, OXI1	AGC2_AGC2-1_AtOXI1_AGC (cAMP-dependent, cGMP-dependent and protein kinase C) kinase protein
A_84_P161083	0.0177172	0.000267363	1.96266	0.97281	AT5G52410
A_84_P14345	0.0132324	0.000110721	1.96245	0.972659	AT1G76040	CPK29	CPK29__calcium-dependent protein kinase 29
A_84_P107092	0.0330822	0.00148431	1.96232	0.972562	AT1G69050
A_84_P538274	0.0275141	0.0009271	1.95817	0.969509	AT1G30755		Protein of unknown function (DUF668)Protein of unknown function (DUF668)
A_84_P503493	0.0237224	0.000607083	1.95765	0.969122	AT5G49015		Expressed protein
A_84_P788959	0.0296875	0.00112911	1.95641	0.968207	AT5G57910
A_84_P308213	0.0149289	0.000161024	1.95447	0.966776	AT3G03020
A_84_P500277	0.045507	0.00315856	1.95371	0.966218	AT2G17705
A_84_P250505	0.0261225	0.000828677	1.95055	0.963881	AT5G46780		VQ motif-containing protein
A_84_P823769	0.0307656	0.00123341	1.94582	0.960375	AT3G58980		F-box family protein
A_84_P819063	0.0258213	0.000809688	1.94545	0.960103	AT3G46640	LUX, PCL1	LUX_PCL1__Homeodomain-like superfamily protein
A_84_P19788	0.0171952	0.000241552	1.9446	0.959476	AT5G66210	CPK28	CPK28__calcium-dependent protein kinase 28
A_84_P21825	0.0301408	0.00118075	1.94233	0.957787	AT1G13210	ACA.l	ACA.l__autoinhibited Ca2+/ATPase II
A_84_P23186	0.0124689	9.60148e-05	1.93965	0.955799	AT3G55110	ABCG18	ABCG18__ABC-2 type transporter family protein
A_84_P13692	0.0241966	0.000668988	1.93816	0.954686	AT3G46710		NB-ARC domain-containing disease resistance protein
A_84_P15558	0.0288338	0.00102704	1.93732	0.954061	AT3G20660	OCT4, AtOCT4	AtOCT4_OCT4__organic cation/carnitine transporter4
A_84_P10820	0.0204712	0.000416261	1.93554	0.952735	AT3G13430		RING/U-box superfamily protein
A_84_P23180	0.0484412	0.00375655	1.92864	0.947581	AT3G53800	Fes1B	Fes1B__Fes1B
A_84_P11232	0.00903297	3.64005e-05	1.92805	0.947139	AT5G54810	ATTSB1, TRP2, TRPB, TSB1	ATTSB1_TRP2_TRPB_TSB1__tryptophan synthase beta-subunit 1
A_84_P123632	0.0245401	0.000710244	1.92754	0.94676	AT1G70780;AT1G70782	CPuORF28
A_84_P561086	0.0310297	0.00126263	1.92531	0.945088	AT5G44050		MATE efflux family protein
A_84_P18131	0.0106611	5.60005e-05	1.92508	0.944919	AT1G07240	UGT71C5	UGT71C5__UDP-glucosyl transferase 71C5
A_84_P156895	0.0426267	0.00270387	1.92473	0.944658	AT3G47210		Plant protein of unknown function (DUF247)
A_84_P20006	0.0158269	0.000191701	1.92307	0.943413	AT1G76380		DNA-binding bromodomain-containing protein
A_84_P168493	0.0285091	0.000995663	1.92225	0.942797	AT3G46620		AtRDUF1_RDUF1__zinc finger (C3HC4-type RING finger) family protein
A_84_P259710	0.0383166	0.0020976	1.91909	0.940422	AT3G18930		RING/U-box superfamily protein
A_84_P814679	0.0177172	0.000270505	1.91849	0.939969	AT3G62420;AT3G62422	ATBZIP53,BZIP53,CPuORF3
A_84_P23294	0.0315204	0.00131472	1.91798	0.93959	AT4G24230	ACBP3	ACBP3__acyl-CoA-binding domain 3
A_84_P18591	0.0299119	0.00115831	1.91788	0.939516	AT4G29950		Ypt/Rab-GAP domain of gyp1p superfamily protein
A_84_P550411	0.00857965	1.8937e-05	1.91668	0.938613	AT5G20190		Tetratricopeptide repeat (TPR)-like superfamily protein
A_84_P24127	0.0323427	0.00140594	1.91648	0.938459	AT3G53990		Adenine nucleotide alpha hydrolases-like superfamily protein
A_84_P825746	0.0281065	0.00096655	1.91363	0.93631	AT4G21320	HSA32	HSA32__Aldolase-type TIM barrel family proteinHSA32__Aldolase-type TIM barrel family protein
A_84_P560703	0.0243001	0.000675021	1.91302	0.935854	AT3G07150
A_84_P21822	0.0247709	0.000734733	1.91292	0.935774	AT1G21000		PLATZ transcription factor family protein
A_84_P19551	0.0399928	0.0023373	1.91254	0.935487	AT4G33300	ADR1-L1	ADR1-L1__ADR1-like 1
A_84_P123362	0.0321146	0.00137913	1.91207	0.935137	AT1G13740	AFP2	AFP2__ABI five binding protein 2
A_84_P256200	0.0312065	0.00127994	1.9096	0.933269	AT3G06760		Drought-responsive family proteinDrought-responsive family protein
A_84_P15341	0.022851	0.000556734	1.90902	0.932831	AT1G64200	VHA-E3	VHA-E3__vacuolar H+-ATPase subunit E isoform 3
A_84_P12104	0.0178563	0.000286688	1.90761	0.931763	AT5G27380	GSH2, GSHB	AtGSH2_GSH2_GSHB__glutathione synthetase 2
A_84_P22312	0.0423479	0.00266802	1.90735	0.931567	AT4G11360	RHA1B	RHA1B__RING-H2 finger A1B
A_84_P11862	0.0409187	0.00248045	1.9063	0.930772	AT3G60690		SAUR59__SAUR-like auxin-responsive protein family
A_84_P22159	0.0285973	0.00100007	1.90606	0.930597	AT3G13100	ABCC7, ATMRP7, MRP7	ABCC7_ATMRP7_MRP7__multidrug resistance-associated protein 7
A_84_P164953	0.0244976	0.000693187	1.90419	0.92918	AT1G49720	ABF1	ABF1_AtABF1__abscisic acid responsive element-binding factor 1
A_84_P785537	0.0352417	0.00172158	1.90413	0.929133	AT5G40460
A_84_P16258	0.0336938	0.00156534	1.8999	0.925925	AT1G49230		ATL78_AtATL78__RING/U-box superfamily protein
A_84_P281300	0.0446581	0.00301151	1.89854	0.924889	AT3G46640	LUX, PCL1	LUX_PCL1__Homeodomain-like superfamily protein
A_84_P750263	0.02377	0.000616199	1.8984	0.924786	AT1G17230		Leucine-rich receptor-like protein kinase family protein
A_84_P538776	0.0347825	0.0016715	1.89836	0.92475	AT4G24015		RING/U-box superfamily protein
A_84_P812038	0.0240389	0.000658406	1.89751	0.924109	AT1G28330	DRM1, DYL1	AtDRM1_DRM1_DYL1__dormancy-associated protein-like 1
A_84_P12747	0.0352968	0.00172576	1.89617	0.923091	AT3G46700		UDP-Glycosyltransferase superfamily protein
A_84_P121232	0.0241966	0.000669092	1.89351	0.921061	AT2G03240		EXS (ERD1/XPR1/SYG1) family protein
A_84_P531393	0.0418182	0.00260313	1.89265	0.920404	AT2G37210	LOG3	LOG3__lysine decarboxylase family protein
A_84_P17993	0.0196122	0.000376788	1.89235	0.920181	AT1G61370		S-locus lectin protein kinase family protein
A_84_P856262	0.0364569	0.00187186	1.89168	0.919666	AT5G50200	ATNRT3.1, NRT3.1, WR3	ATNRT3.1_NRT3.1_WR3__nitrate transmembrane transporters
A_84_P298164	0.011636	6.77859e-05	1.89002	0.918399	AT5G65870	ATPSK5, PSK5	ATPSK5_PSK5__phytosulfokine 5 precursor
A_84_P815150	0.0434897	0.00280605	1.88933	0.917874	AT2G36320		A20/AN1-like zinc finger family protein
A_84_P13039	0.0383164	0.002096	1.88891	0.917557	AT5G24420	PGL5	PGL5__6-phosphogluconolactonase 5
A_84_P818026	0.0151022	0.00016765	1.88801	0.91687	AT4G26090	RPS2	RPS2__NB-ARC domain-containing disease resistance protein
A_84_P15176	0.0137599	0.000123049	1.8868	0.91594	AT1G11960		ERD (early-responsive to dehydration stress) family protein
A_84_P218898	0.0196122	0.000367552	1.8867	0.915866	AT5G27760		Hypoxia-responsive family protein
A_84_P15820	0.0398875	0.00232132	1.88615	0.915443	AT5G03630	ATMDAR2	ATMDAR2__Pyridine nucleotide-disulphide oxidoreductase family protein
A_84_P141359	0.0187287	0.000325137	1.88546	0.914918	AT2G24550
A_84_P13968	0.0219566	0.000501999	1.88534	0.914824	AT5G16410		HXXXD-type acyl-transferase family protein
A_84_P19237	0.0305101	0.00121305	1.885	0.914564	AT2G27510	ATFD3, FD3	ATFD3_FD3__ferredoxin 3
A_84_P16662	0.0206072	0.000428994	1.88297	0.91301	AT4G21570		Protein of unknown function (DUF300)
A_84_P810987	0.00606654	6.78362e-06	1.88109	0.91157	AT2G41430	CID1, ERD15, LSR1	CID1_ERD15_LSR1__dehydration-induced protein (ERD15)
A_84_P20465	0.0145606	0.000151271	1.88057	0.911172	AT4G26090	RPS2	RPS2__NB-ARC domain-containing disease resistance protein
A_84_P17577	0.0291076	0.0010678	1.87799	0.90919	AT1G06180	ATMYB13, ATMYBLFGN, MYB13	ATMYB13_ATMYBLFGN_MYB13__myb domain protein 13
A_84_P16738	0.0219566	0.0005024	1.87503	0.906912	AT4G39890	AtRABH1c, RABH1c	AtRABH1c_RABH1c__RAB GTPase homolog H1C
A_84_P123242	0.0264652	0.000850731	1.8744	0.906425	AT5G40460
A_84_P834403	0.0205728	0.000426903	1.87394	0.906078	AT4G09150		T-complex protein 11T-complex protein 11
A_84_P848389	0.028964	0.00105247	1.87358	0.905795	AT1G07890	APX1, ATAPX01, ATAPX1, CS1, MEE6	APX1_ATAPX01_ATAPX1_CS1_MEE6__ascorbate peroxidase 1
A_84_P14746	0.00961027	4.27681e-05	1.87317	0.905478	AT4G11660	AT-HSFB2B, HSFB2B	AT-HSFB2B_HSF7_HSFB2B__winged-helix DNA-binding transcription factor family protein
A_84_P826004	0.0178542	0.000283973	1.8689	0.902192	AT1G07000	ATEXO70B2, EXO70B2	ATEXO70B2_EXO70B2__exocyst subunit exo70 family protein B2
A_84_P535752	0.0132094	0.000108022	1.86859	0.901953	AT2G13790	ATSERK4, BAK7, BKK1, SERK4	ATSERK4_BAK7_BKK1_SERK4__somatic embryogenesis receptor-like kinase 4
A_84_P19740	0.0353754	0.00174669	1.8676	0.901185	AT5G54300		Protein of unknown function (DUF761)
A_84_P604788	0.0491156	0.00387883	1.86679	0.900563	AT5G59510	DVL18, RTFL5	DVL18_RTFL5__ROTUNDIFOLIA like 5
A_84_P18315	0.0463638	0.00331579	1.8648	0.899019	AT3G09940	ATMDAR3, MDAR2, MDAR3, MDHAR	ATMDAR3_MDAR2_MDAR3_MDHAR__monodehydroascorbate reductase
A_84_P14868	0.02377	0.000618328	1.8648	0.899017	AT5G01830		ARM repeat superfamily protein
A_84_P10152	0.0463919	0.00332745	1.86277	0.89745	AT5G04760		Duplicated homeodomain-like superfamily protein
A_84_P550081	0.0137599	0.000126757	1.86228	0.897074	AT3G09405		Pectinacetylesterase family protein
A_84_P798820	0.0137599	0.000124979	1.86144	0.896416	AT2G41430	CID1, ERD15, LSR1	CID1_ERD15_LSR1__dehydration-induced protein (ERD15)
A_84_P832013	0.0448831	0.00307049	1.86095	0.896037	AT5G07890		myosin heavy chain-related
A_84_P251265	0.0187287	0.000325631	1.85991	0.895231	AT1G63720
A_84_P784997	0.0353379	0.00174105	1.85885	0.894409	AT1G43886		transposable element gene
A_84_P127601	0.0382713	0.00208588	1.85788	0.893655	AT5G02940		Protein of unknown function (DUF1012)
A_84_P814940	0.0435854	0.00281424	1.85407	0.890697	AT4G30210	AR2, ATR2	AR2_ATR2__P450 reductase 2AR2_ATR2__P450 reductase 2
A_84_P103796	0.0373915	0.00198503	1.85103	0.888325	AT3G51890		CLC3__Clathrin light chain proteinCLC3__Clathrin light chain protein
A_84_P22051	0.0461421	0.00326999	1.84873	0.886534	AT2G19450	ABX45, AS11, ATDGAT, DGAT1, RDS1, TAG1	ABX45_AS11_ATDGAT_AtDGAT1_RDS1_TAG1_membrane bound O-acyl transferase (MBOAT) protein
A_84_P555310	0.0333087	0.00149962	1.84861	0.886444	AT2G36650
A_84_P222519	0.0254436	0.00078513	1.84757	0.885633	AT1G21130	IGMT4	IGMT4__O-methyltransferase family protein
A_84_P19220	0.0368868	0.00193408	1.84586	0.884295	AT2G39210		Major facilitator superfamily protein
A_84_P13391	0.0149289	0.000160391	1.84541	0.883942	AT1G34420		leucine-rich repeat transmembrane protein kinase family protein
A_84_P16698	0.0196122	0.000366398	1.84525	0.883817	AT4G29700		Alkaline-phosphatase-like family protein
A_84_P16520	0.031815	0.00133806	1.84498	0.883609	AT1G02640	ATBXL2, BXL2	ATBXL2_BXL2__beta-xylosidase 2
A_84_P20605	0.0478489	0.00357822	1.84049	0.880091	AT5G24530	DMR6	DMR6__2-oxoglutarate (2OG) and Fe(II)-dependent oxygenase superfamily protein
A_84_P16153	0.0289472	0.00105016	1.83711	0.877437	AT1G14130		2-oxoglutarate (2OG) and Fe(II)-dependent oxygenase superfamily protein
A_84_P552884	0.0290619	0.00106141	1.83631	0.876806	AT4G09150		T-complex protein 11T-complex protein 11
A_84_P13990	0.0497097	0.00397997	1.83612	0.87666	AT5G26010		Protein phosphatase 2C family protein
A_84_P814037	0.0183022	0.000301045	1.83581	0.876418	AT1G80380		P-loop containing nucleoside triphosphate hydrolases superfamily protein
A_84_P280930	0.0238492	0.000626897	1.83508	0.875843	AT1G21670
A_84_P15987	0.022379	0.000523737	1.83449	0.875378	AT5G61900;AT5G61910	BON,BON1,CPN1
A_84_P15238	0.0482605	0.00368051	1.83414	0.875101	AT1G80320		2-oxoglutarate (2OG) and Fe(II)-dependent oxygenase superfamily protein
A_84_P23251	0.0294362	0.00110303	1.8331	0.874282	AT4G09570	ATCPK4, CPK4	ATCPK4_CPK4__calcium-dependent protein kinase 4
A_84_P137359	0.0282084	0.00097581	1.83274	0.874002	AT5G27070	AGL53	AGL53__AGAMOUS-like 53
A_84_P15928	0.0419728	0.00262263	1.83262	0.873906	AT5G46520		VICTR__Disease resistance protein (TIR-NBS-LRR class) family
A_84_P816799	0.0267537	0.000869297	1.83092	0.872571	AT4G19880		Glutathione S-transferase family protein
A_84_P12695	0.0466166	0.00337458	1.82765	0.869991	AT3G25730	EDF3	EDF3__ethylene response DNA binding factor 3
A_84_P281740	0.0345419	0.00164557	1.82729	0.869708	AT1G78070		Transducin/WD40 repeat-like superfamily protein
A_84_P20025	0.0208472	0.000446019	1.82649	0.86907	AT1G22360	AtUGT85A2, UGT85A2	AtUGT85A2_UGT85A2__UDP-glucosyl transferase 85A2
A_84_P812152	0.0483831	0.00374031	1.82464	0.86761	AT4G21850	ATMSRB9, MSRB9	ATMSRB9_MSRB9__methionine sulfoxide reductase B9
A_84_P236133	0.0168691	0.000226377	1.82363	0.866816	AT1G70420		Protein of unknown function (DUF1645)
A_84_P22342	0.0327059	0.00144673	1.82351	0.866718	AT4G22780	ACR7	ACR7__ACT domain repeat 7
A_84_P118682	0.0294362	0.00110181	1.82333	0.866573	AT3G52430	ATPAD4, PAD4	ATPAD4_PAD4__alpha/beta-Hydrolases superfamily protein
A_84_P121882	0.0449027	0.00308024	1.82292	0.866255	AT4G30240		Syntaxin/t-SNARE family protein
A_84_P173901	0.0446196	0.00299131	1.82032	0.864196	AT5G22355		Cysteine/Histidine-rich C1 domain family protein
A_84_P819283	0.0132324	0.000110936	1.81606	0.860814	AT4G36900	DEAR4, RAP2.10	DEAR4_RAP2.10__related to AP2 10DEAR4_RAP2.10__related to AP2 10
A_84_P16349	0.0374698	0.00199666	1.81583	0.860628	AT2G28080		UDP-Glycosyltransferase superfamily protein
A_84_P832358	0.0192656	0.000347128	1.81559	0.860438	AT5G52410
A_84_P10660	0.0220814	0.000507302	1.81478	0.859796	AT2G29490	ATGSTU1, GST19, GSTU1	ATGSTU1_GST19_GSTU1__glutathione S-transferase TAU 1
A_84_P556490	0.022379	0.000524115	1.81349	0.858767	AT4G23493
A_84_P23354	0.0437169	0.00284882	1.81268	0.858126	AT4G38580	ATFP6, FP6, HIPP26	ATFP6_FP6_HIPP26__farnesylated protein 6
A_84_P562392	0.0437236	0.00285557	1.81031	0.85624	AT2G34355		Major facilitator superfamily protein
A_84_P77129	0.0465791	0.00336029	1.809	0.855194	AT2G44370		Cysteine/Histidine-rich C1 domain family proteinCysteine/Histidine-rich C1 domain family protein
A_84_P505670	0.0203872	0.000410826	1.80713	0.853703	AT2G36080		ABS2_NGAL1__AP2/B3-like transcriptional factor family protein
A_84_P554085	0.0156436	0.000183877	1.80665	0.853313	AT1G02880	TPK1	TPK1__thiamin pyrophosphokinase1TPK1__thiamin pyrophosphokinase1
A_84_P513731	0.0236954	0.000605296	1.80544	0.852349	AT3G12955		SAUR74__SAUR-like auxin-responsive protein family
A_84_P13281	0.0246688	0.000725869	1.8045	0.851603	AT1G10050		glycosyl hydrolase family 10 protein / carbohydrate-binding domain-containing protein
A_84_P816633	0.0451783	0.00310848	1.80433	0.851466	AT5G27380	GSH2, GSHB	AtGSH2_GSH2_GSHB__glutathione synthetase 2
A_84_P13439	0.0354194	0.00175051	1.80075	0.848595	AT2G39980		HXXXD-type acyl-transferase family protein
A_84_P76134	0.0179713	0.000290987	1.79979	0.847825	AT4G14270
A_84_P21026	0.0430856	0.00275802	1.79842	0.846731	AT2G33380	AtCLO3, CLO3, CLO-3, RD20	AtCLO3_CLO-3_CLO3_RD20__Caleosin-related family protein
A_84_P820912	0.0255959	0.000794646	1.79781	0.846241	AT3G02875	ILR1	ILR1__Peptidase M20/M25/M40 family protein
A_84_P182664	0.0335926	0.00153469	1.79673	0.845371	AT2G02710	PLP, PLPA, PLPB, PLPC	PLP_PLPA_PLPB_PLPC__PAS/LOV protein B
A_84_P12017	0.0410382	0.00249581	1.79447	0.843554	AT4G15270		glucosyltransferase-related
A_84_P15989	0.0373915	0.0019874	1.79299	0.842363	AT5G62350		Plant invertase/pectin methylesterase inhibitor superfamily protein
A_84_P81259	0.0366522	0.00190616	1.79277	0.842191	AT4G21510		AtFBS2_FBS2__F-box family protein
A_84_P16249	0.0325517	0.00141888	1.7919	0.841489	AT1G55510	BCDH BETA1	BCDH BETA1__branched-chain alpha-keto acid decarboxylase E1 beta subunit
A_84_P21190	0.0234249	0.000582274	1.79167	0.841306	AT3G16350		Homeodomain-like superfamily protein
A_84_P186874	0.0302132	0.00118533	1.7874	0.837862	AT3G54020	AtIPCS1	AtIPCS1__Arabidopsis Inositol phosphorylceramide synthase 1
A_84_P534040	0.0132094	0.000108456	1.78592	0.836669	AT2G31810		ACT domain-containing small subunit of acetolactate synthase protein
A_84_P246145	0.0164788	0.000216389	1.78491	0.835848	AT4G32120		Galactosyltransferase family protein
A_84_P585178	0.039977	0.00233498	1.78485	0.8358	AT5G53895
A_84_P22571	0.0240067	0.000642294	1.78186	0.833386	AT5G52310	COR78, LTI140, LTI78, RD29A	COR78_LTI140_LTI78_RD29A_low-temperature-responsive protein 78 /desiccation-responsive protein 29A
A_84_P840181	0.018747	0.000327849	1.78136	0.832977	AT3G48450		RPM1-interacting protein 4 (RIN4) family proteinRPM1-interacting protein 4 (RIN4) family protein
A_84_P20571	0.00894727	2.83779e-05	1.78124	0.832885	AT1G68690	AtPERK9, PERK9	AtPERK9_PERK9__Protein kinase superfamily protein
A_84_P22517	0.0330735	0.00147142	1.78118	0.832836	AT5G37750		Chaperone DnaJ-domain superfamily protein
A_84_P11735	0.0399309	0.00232972	1.78087	0.832586	AT3G28930	AIG2	AIG2__AIG2-like (avirulence induced gene) family protein
A_84_P809109	0.0207264	0.00043959	1.78072	0.832457	AT4G14270
A_84_P21324	0.0335926	0.00154307	1.77915	0.831188	AT3G62420;AT3G62422	ATBZIP53,BZIP53,CPuORF3
A_84_P188574	0.0427998	0.00272387	1.7788	0.830904	AT5G02020	SIS	SIS__SIS__SIS__
A_84_P14670	0.0333126	0.00150057	1.77777	0.830066	AT3G54200		Late embryogenesis abundant (LEA) hydroxyproline-rich glycoprotein family
A_84_P22953	0.0446581	0.00302103	1.77741	0.829773	AT2G25140	CLPB4, CLPB-M, HSP98.7	CLPB-M_CLPB4_HSP98.7__casein lytic proteinase B4
A_84_P814035	0.0265841	0.000859478	1.776	0.828633	AT1G80380		P-loop containing nucleoside triphosphate hydrolases superfamily protein
A_84_P99616	0.0417661	0.00258857	1.77538	0.828129	AT5G08360		Protein of unknown function (DUF789)
A_84_P14907	0.0352317	0.00172001	1.77506	0.827868	AT5G13700	APAO, ATPAO1, PAO1	APAO_ATPAO1_PAO1__polyamine oxidase 1
A_84_P245045	0.0206767	0.000432881	1.77478	0.827642	AT5G64660	ATCMPG2, CMPG2	ATCMPG2_CMPG2__CYS, MET, PRO, and GLY protein 2
A_84_P18219	0.0239053	0.000630587	1.77401	0.827012	AT1G04770		Tetratricopeptide repeat (TPR)-like superfamily protein
A_84_P17267	0.0274035	0.000916623	1.77117	0.824702	AT2G41410		Calcium-binding EF-hand family protein
A_84_P17597	0.0192688	0.000347632	1.77082	0.824421	AT4G18880	AT-HSFA4A, HSF A4A	AT-HSFA4A_HSF A4A__heat shock transcription factor A4A
A_84_P854510	0.0312065	0.00128077	1.77065	0.824282	AT5G02290	NAK	NAK__Protein kinase superfamily protein
A_84_P162193	0.0439886	0.00288816	1.76606	0.820536	AT5G62070	IQD23	IQD23__IQ-domain 23
A_84_P16834	0.0346645	0.00166262	1.76455	0.819302	AT5G28050		GSDA__Cytidine/deoxycytidylate deaminase family protein
A_84_P23105	0.0133154	0.000112327	1.76184	0.817085	AT3G13110	ATSERAT2;2, SAT-1, SAT3, SAT-A, SAT-M, SERAT2;2	ATSERAT2;2_SAT-1_SAT-A_SAT-M_SAT3_SERAT2;2__serine acetyltransferase 2;2
A_84_P183994	0.0488318	0.00381345	1.76091	0.816318	AT3G14870		Plant protein of unknown function (DUF641)
A_84_P13308	0.0489943	0.00385725	1.75985	0.815449	AT1G79410	OCT5, AtOCT5	AtOCT5_OCT5__organic cation/carnitine transporter5
A_84_P817774	0.0267601	0.000871365	1.75872	0.814522	AT5G61900;AT5G61910	BON,BON1,CPN1
A_84_P579822	0.0317254	0.00132535	1.75806	0.813983	AT5G57880;AT5G57887	ATPRD2,MPS1,PRD2
A_84_P830975	0.0173109	0.000245357	1.75759	0.813601	AT1G30755		Protein of unknown function (DUF668)
A_84_P19628	0.0245401	0.000712686	1.75705	0.813155	AT5G10820		Major facilitator superfamily protein
A_84_P110642	0.022772	0.0005492	1.75548	0.811869	AT2G36320		A20/AN1-like zinc finger family protein
A_84_P21264	0.0406205	0.00243747	1.75476	0.811273	AT3G48360	ATBT2, BT2	ATBT2_BT2__BTB and TAZ domain protein 2
A_84_P14621	0.0253225	0.00077824	1.7544	0.810975	AT3G12520	SULTR4;2	SULTR4;2__sulfate transporter 4;2
A_84_P15984	0.0391685	0.00220983	1.75253	0.809439	AT5G61380	APRR1, AtTOC1, PRR1, TOC1	APRR1_AtTOC1_PRR1_TOC1__CCT motif -containing response regulator protein
A_84_P10998	0.0441825	0.00292163	1.75245	0.809375	AT4G23570	SGT1A	SGT1A__phosphatase-related
A_84_P806857	0.0252416	0.000771645	1.75245	0.809375	AT5G28050		GSDA__Cytidine/deoxycytidylate deaminase family protein
A_84_P18708	0.0457815	0.00323231	1.75222	0.809183	AT5G23050	AAE17	AAE17__acyl-activating enzyme 17
A_84_P10638	0.0214656	0.000474263	1.75171	0.808762	AT1G11260	ATSTP1, STP1	ATSTP1_STP1__sugar transporter 1
A_84_P830088	0.0401747	0.00238653	1.74906	0.806583	AT2G03240		EXS (ERD1/XPR1/SYG1) family protein
A_84_P97176	0.0485648	0.00377573	1.74504	0.803257	AT5G43190		Galactose oxidase/kelch repeat superfamily protein
A_84_P21538	0.0369782	0.0019423	1.74494	0.80318	AT5G18170	GDH1	GDH1__glutamate dehydrogenase 1
A_84_P23528	0.0331726	0.00149119	1.74413	0.802511	AT5G55700	BAM4, BMY6	BAM4_BMY6__beta-amylase 4
A_84_P20907	0.0156436	0.00018553	1.73891	0.798185	AT1G49050		Eukaryotic aspartyl protease family protein
A_84_P571270	0.0282571	0.000979663	1.73759	0.797091	AT2G28056	MIR172, MIR172A	MIR172_MIR172A__MIR172/MIR172A; miRNA
A_84_P93839	0.00877048	2.05767e-05	1.73738	0.796912	AT1G78460		SOUL heme-binding family protein
A_84_P806863	0.0171084	0.000237533	1.73484	0.794804	AT5G28050		GSDA__Cytidine/deoxycytidylate deaminase family protein
A_84_P22063	0.00894727	2.85096e-05	1.73482	0.794784	AT2G48010	RKF3	RKF3__receptor-like kinase in in flowers 3
A_84_P13470	0.0313028	0.00129187	1.73436	0.794403	AT2G47890		B-box type zinc finger protein with CCT domain
A_84_P85169	0.0117628	7.77582e-05	1.73278	0.793086	AT3G26600	ARO4	ARO4__armadillo repeat only 4
A_84_P241903	0.0343817	0.00161959	1.73272	0.793035	AT5G50200	ATNRT3.1, NRT3.1, WR3	ATNRT3.1_NRT3.1_WR3__nitrate transmembrane transporters
A_84_P18314	0.0106592	5.43096e-05	1.73267	0.792996	AT3G10640	VPS60.1	VPS60.1__SNF7 family protein
A_84_P157795	0.0180339	0.000293612	1.7325	0.792859	AT3G21070	ATNADK-1, NADK1	ATNADK-1_NADK1__NAD kinase 1
A_84_P15732	0.0253225	0.000779368	1.73045	0.791149	AT4G25390		Protein kinase superfamily protein
A_84_P21970	0.048118	0.00363223	1.72954	0.790385	AT2G22200		Integrase-type DNA-binding superfamily protein
A_84_P816956	0.0176978	0.000264428	1.72945	0.790316	AT1G64190		6-phosphogluconate dehydrogenase family protein
A_84_P19863	0.0240389	0.000654161	1.7293	0.790184	AT1G23830
A_84_P816646	0.0395404	0.00227468	1.72713	0.788377	AT5G27380	GSH2, GSHB	AtGSH2_GSH2_GSHB__glutathione synthetase 2
A_84_P254390	0.0466166	0.00337122	1.7267	0.788015	AT2G30990		Protein of unknown function (DUF688)
A_84_P202508	0.0330822	0.00148476	1.72552	0.78703	AT1G73210		Protein of unknown function (DUF789)
A_84_P16794	0.0489943	0.0038536	1.725	0.786598	AT1G18390		Protein kinase superfamily protein
A_84_P824802	0.0305101	0.00120734	1.72434	0.786048	AT2G44370		Cysteine/Histidine-rich C1 domain family protein
A_84_P88159	0.0453805	0.0031435	1.7222	0.784256	AT2G45360		Protein of unknown function (DUF1442)
A_84_P170233	0.0124689	9.26882e-05	1.72036	0.782714	AT2G38000		chaperone protein dnaJ-related
A_84_P503984	0.0161733	0.000203065	1.71913	0.781677	AT3G12510		MADS-box family protein
A_84_P862614	0.0118874	8.36811e-05	1.71836	0.781036	AT3G22890	APS1	APS1__ATP sulfurylase 1
A_84_P82909	0.0467632	0.00340769	1.71829	0.780972	AT1G17830		Protein of unknown function (DUF789)
A_84_P273060	0.0330822	0.00147435	1.71612	0.779147	AT3G51090		Protein of unknown function (DUF1640)
A_84_P599034	0.0124689	9.46473e-05	1.71516	0.778344	AT3G16860	COBL8	COBL8__COBRA-like protein 8 precursor
A_84_P854693	0.0261294	0.000835702	1.71368	0.777101	AT5G63970		RGLG3__Copine (Calcium-dependent phospholipid-binding protein) family
A_84_P135625	0.0354248	0.00175625	1.71125	0.775051	AT4G25670;AT4G25672	CPuORF12
A_84_P224559	0.0423479	0.00266911	1.70679	0.771283	AT5G13760		Plasma-membrane choline transporter family protein
A_84_P849522	0.0168691	0.000228237	1.70637	0.770931	AT3G63010	ATGID1B, GID1B	ATGID1B_GID1B__alpha/beta-Hydrolases superfamily protein
A_84_P22207	0.0349296	0.0016899	1.70582	0.770462	AT3G47550		RING/FYVE/PHD zinc finger superfamily protein
A_84_P288524	0.0321704	0.00138504	1.70534	0.770059	AT4G11850	MEE54, PLDGAMMA1	MEE54_PLDGAMMA1__phospholipase D gamma 1
A_84_P868111	0.023539	0.000591246	1.70416	0.769057	AT3G54020	AtIPCS1	AtIPCS1__Arabidopsis Inositol phosphorylceramide synthase 1
A_84_P21333	0.0457288	0.00320671	1.70246	0.767625	AT1G12200	FMO	FMO__Flavin-binding monooxygenase family protein
A_84_P257990	0.0317885	0.00133179	1.70172	0.766995	AT3G48350	CEP3	CEP3__Cysteine proteinases superfamily protein
A_84_P867087	0.0341688	0.00160068	1.69979	0.765355	AT5G54930		AT hook motif-containing protein
A_84_P561436	0.0391685	0.00222063	1.69854	0.764299	AT2G07749;ATMG01110	ORF251
A_84_P810688	0.0236212	0.000599022	1.6975	0.763409	AT5G15960	KIN1	KIN1__stress-responsive protein (KIN1) / stress-induced protein (KIN1)
A_84_P16701	0.022678	0.00054044	1.69615	0.762261	AT4G30350		SMXL2__Double Clp-N motif-containing P-loop nucleoside triphosphate hydrolases superfamily protein
A_84_P137419	0.0305163	0.00121559	1.69508	0.76135	AT1G21010
A_84_P753864	0.00668285	8.5124e-06	1.69466	0.761	AT1G67365		other RNA
A_84_P301020	0.0314628	0.00131107	1.69438	0.760761	AT4G25020		D111/G-patch domain-containing protein
A_84_P762519	0.0407883	0.0024636	1.69068	0.7576	AT3G21781		other RNA
A_84_P90109	0.0482928	0.00369168	1.68979	0.756844	AT3G05800	AIF1	AIF1__AtBS1(activation-tagged BRI1 suppressor 1)-interacting factor 1
A_84_P856001	0.0335926	0.00153673	1.68696	0.754422	AT5G17460
A_84_P809392	0.0145146	0.000145552	1.68622	0.753791	AT1G02880	TPK1	TPK1__thiamin pyrophosphokinase1TPK1__thiamin pyrophosphokinase1
A_84_P167973	0.02377	0.000619054	1.68598	0.75359	AT3G48450		RPM1-interacting protein 4 (RIN4) family proteinRPM1-interacting protein 4 (RIN4) family protein
A_84_P15372	0.0313444	0.00129868	1.68575	0.753387	AT2G38750	ANNAT4	ANNAT4_AtANN4__annexin 4
A_84_P852163	0.0438722	0.00287611	1.68568	0.753326	AT5G20250	DIN10, RS6	DIN10_RS6__Raffinose synthase family proteinDIN10_RS6__Raffinose synthase family protein
A_84_P761363	0.0431159	0.00276196	1.68561	0.753274	AT3G13550	CIN4, COP10, EMB144, FUS9	CIN4_COP10_EMB144_FUS9__Ubiquitin-conjugating enzyme family protein
A_84_P159095	0.0244518	0.000689244	1.68142	0.74968	AT1G33700		Beta-glucosidase, GBA2 type family protein
A_84_P21624	0.0115698	6.6302e-05	1.68135	0.749624	AT1G64280	ATNPR1, NIM1, NPR1, SAI1	ATNPR1_NIM1_NPR1_SAI1__regulatory protein (NPR1)
A_84_P12389	0.0206767	0.000432425	1.68112	0.749425	AT1G14860	atnudt18, NUDT18	NUDT18_atnudt18__nudix hydrolase homolog 18
A_84_P821021	0.049277	0.00390994	1.68037	0.748775	AT1G75020	LPAT4	LPAT4__lysophosphatidyl acyltransferase 4
A_84_P177674	0.0184221	0.00031135	1.6795	0.748031	AT5G25210
A_84_P765657	0.0150403	0.000164485	1.67792	0.746672	AT4G40065		other RNA
A_84_P18514	0.0372299	0.00196271	1.67767	0.74646	AT1G06000		UDP-Glycosyltransferase superfamily protein
A_84_P13957	0.041418	0.0025496	1.67758	0.746386	AT5G11650		alpha/beta-Hydrolases superfamily protein
A_84_P19477	0.0243001	0.000679397	1.67655	0.745492	AT4G12080	AHL1, ATAHL1	AHL1_ATAHL1__AT-hook motif nuclear-localized protein 1
A_84_P754799	0.0460351	0.00326028	1.67621	0.745202	AT1G07780;AT5G05590	PAI1,TRP6,PAI2
A_84_P785697	0.0436865	0.00284229	1.67508	0.74423	AT3G10260		Reticulon family protein
A_84_P19130	0.0438722	0.00287268	1.67462	0.743836	AT2G46270	GBF3	GBF3__G-box binding factor 3
A_84_P20210	0.0231245	0.000568754	1.67301	0.742449	AT3G03190	ATGSTF11, ATGSTF6, GSTF11	ATGSTF11_ATGSTF6_GSTF11__glutathione S-transferase F11
A_84_P833361	0.0368157	0.00192694	1.67262	0.742111	AT2G30100		pentatricopeptide (PPR) repeat-containing protein
A_84_P21398	0.028774	0.00101901	1.6693	0.739244	AT4G23270	CRK19	CRK19__cysteine-rich RLK (RECEPTOR-like protein kinase) 19
A_84_P19945	0.0457288	0.00320926	1.66712	0.73736	AT1G72850		Disease resistance protein (TIR-NBS class)
A_84_P529509	0.0197126	0.000384255	1.66661	0.736917	AT1G77360		APPR6__Tetratricopeptide repeat (TPR)-like superfamily protein
A_84_P184384	0.0115698	6.64655e-05	1.66604	0.736425	AT1G68440
A_84_P861072	0.0425456	0.00269094	1.66405	0.734698	AT3G26740	CCL	CCL__CCR-likeCCL__CCR-like
A_84_P18041	0.0146994	0.000155916	1.66316	0.733925	AT1G32690
A_84_P715804	0.0268115	0.000874281	1.66249	0.733348	AT5G18540
A_84_P21584	0.02377	0.000613431	1.66245	0.73331	AT1G72210		bHLH096_bHLH96__basic helix-loop-helix (bHLH) DNA-binding superfamily protein
A_84_P761889	0.0145606	0.000151305	1.65973	0.730948	AT3G16565		alanine-tRNA ligases;nucleic acid binding;ligases, forming aminoacyl-tRNA and related compounds
A_84_P852438	0.0245401	0.00071404	1.65925	0.730532	AT5G24590	ANAC091, TIP	ANAC091_TIP__TCV-interacting proteinANAC091_TIP__TCV-interacting protein
A_84_P17654	0.0368157	0.00192556	1.65921	0.730494	AT4G31980
A_84_P11048	0.0204757	0.000417897	1.65654	0.72817	AT4G34810		SAUR5__SAUR-like auxin-responsive protein family
A_84_P82139	0.0395927	0.00228354	1.65626	0.727932	AT5G65920		ARM repeat superfamily protein
A_84_P67324	0.0288338	0.00102411	1.65555	0.72731	AT2G25930	ELF3, PYK20	ELF3_PYK20__hydroxyproline-rich glycoprotein family protein
A_84_P95179	0.0335926	0.00153264	1.65415	0.726091	AT1G44050		Cysteine/Histidine-rich C1 domain family protein
A_84_P817161	0.026841	0.00087672	1.65348	0.72551	AT4G30470		NAD(P)-binding Rossmann-fold superfamily proteinNAD(P)-binding Rossmann-fold superfamily protein
A_84_P17499	0.0347419	0.00166794	1.65131	0.723609	AT3G52800		A20/AN1-like zinc finger family protein
A_84_P766219	0.00877275	2.28975e-05	1.65077	0.723136	AT5G26600		Pyridoxal phosphate (PLP)-dependent transferases superfamily protein
A_84_P20393	0.0447349	0.00304637	1.64994	0.722414	AT4G01910		Cysteine/Histidine-rich C1 domain family protein
A_84_P233289	0.0361288	0.0018274	1.64993	0.722405	AT1G80610
A_84_P10413	0.0130541	0.000104793	1.64971	0.722215	AT1G03905	ABCI19	ABCI19__P-loop containing nucleoside triphosphate hydrolases superfamily protein
A_84_P79549	0.00877275	2.21192e-05	1.64775	0.720498	AT3G26090	ATRGS1, RGS1	ATRGS1_RGS1__G-protein coupled receptors;GTPase activators
A_84_P809384	0.0440633	0.0029002	1.64606	0.719015	AT1G76180	ERD14	ERD14__Dehydrin family proteinERD14__Dehydrin family protein
A_84_P833006	0.0441825	0.00292526	1.64595	0.718922	AT5G07730
A_84_P851226	0.0295153	0.00111689	1.6457	0.718703	AT3G46640	LUX, PCL1	LUX_PCL1__Homeodomain-like superfamily protein
A_84_P79235	0.0149841	0.000162754	1.64392	0.717139	AT3G11850		Protein of unknown function, DUF593Protein of unknown function, DUF593
A_84_P801314	0.0361288	0.00182597	1.64258	0.715963	AT5G26600		Pyridoxal phosphate (PLP)-dependent transferases superfamily protein
A_84_P14271	0.0446581	0.00300972	1.64228	0.715697	AT1G66350	RGL, RGL1	RGL_RGL1__RGA-like 1
A_84_P19565	0.0267601	0.000870568	1.64015	0.713824	AT4G37430	CYP81F1, CYP91A2	CYP81F1_CYP91A2__cytochrome P450, family 91, subfamily A, polypeptide 2
A_84_P525365	0.0336779	0.00155562	1.63899	0.712806	AT3G57500
A_84_P258390	0.040669	0.00244911	1.63834	0.712236	AT4G25170		Uncharacterised conserved protein (UCP012943)
A_84_P789465	0.0295525	0.00112039	1.6374	0.71141	AT1G49720	ABF1	ABF1_AtABF1__abscisic acid responsive element-binding factor 1
A_84_P805290	0.0432403	0.00278095	1.63669	0.710781	AT1G75800		Pathogenesis-related thaumatin superfamily protein
A_84_P224479	0.0205317	0.000420343	1.63641	0.710534	AT5G16650		Chaperone DnaJ-domain superfamily protein
A_84_P10858	0.0177172	0.000270516	1.63535	0.709599	AT3G47160		RING/U-box superfamily protein
A_84_P816640	0.0243154	0.000681468	1.63446	0.708811	AT5G27380	GSH2, GSHB	AtGSH2_GSH2_GSHB__glutathione synthetase 2
A_84_P11453	0.0244518	0.000690307	1.63373	0.70817	AT1G53320	AtTLP7, TLP7	AtTLP7_TLP7__tubby like protein 7
A_84_P55070	0.0268222	0.000875252	1.63289	0.707428	AT4G13030		P-loop containing nucleoside triphosphate hydrolases superfamily protein
A_84_P100746	0.0178542	0.000280771	1.63274	0.707295	AT3G28220		TRAF-like family protein
A_84_P784699	0.0476073	0.0035326	1.63013	0.704986	AT5G41600	BTI3, RTNLB4	BTI3_RTNLB4__VIRB2-interacting protein
A_84_P13014	0.0364947	0.00188071	1.62989	0.704774	AT5G12110		Glutathione S-transferase, C-terminal-like;Translation elongation factor EF1B/ribosomal protein S6
A_84_P129666	0.0388435	0.00214913	1.62958	0.704498	AT5G07730
A_84_P815258	0.0115698	6.69872e-05	1.62935	0.704299	AT4G25690;AT4G25692	CPuORF13
A_84_P13043	0.0250785	0.00075646	1.62918	0.704144	AT5G25440		Protein kinase superfamily protein
A_84_P18693	0.0340514	0.00159142	1.62895	0.703946	AT1G18270		ketose-bisphosphate aldolase class-II family protein
A_84_P785373	0.0299119	0.00115457	1.62845	0.703499	AT1G78850		D-mannose binding lectin protein with Apple-like carbohydrate-binding domain
A_84_P183754	0.0418182	0.00260406	1.62832	0.703384	AT3G27420
A_84_P11150	0.0308525	0.00124613	1.62738	0.702552	AT5G24590	ANAC091, TIP	ANAC091_TIP__TCV-interacting proteinANAC091_TIP__TCV-interacting protein
A_84_P107602	0.0387511	0.00213593	1.62737	0.702541	AT3G17860	JAI3, JAZ3, TIFY6B	JAI3_JAZ3_TIFY6B__jasmonate-zim-domain protein 3
A_84_P12615	0.0223879	0.000526268	1.62665	0.701905	AT2G32235;AT2G32240	0
A_84_P812535	0.0183076	0.000302765	1.6262	0.701507	AT4G11650	ATOSM34, OSM34	ATOSM34_OSM34__osmotin 34ATOSM34_OSM34__osmotin 34
A_84_P11473	0.0479915	0.00360612	1.62608	0.701394	AT1G49650		alpha/beta-Hydrolases superfamily protein
A_84_P12764	0.0471402	0.00345254	1.62559	0.700966	AT3G50760	GATL2	GATL2__galacturonosyltransferase-like 2
A_84_P18117	0.0240067	0.000645887	1.62435	0.699866	AT1G75800		Pathogenesis-related thaumatin superfamily protein
A_84_P765062	0.0294356	0.0010996	1.62331	0.698942	AT4G24415	MIR824A	MIR824A__MIR824a; miRNA
A_84_P17036	0.0145606	0.000149548	1.62293	0.698605	AT1G77000	ATSKP2;2, SKP2B	ATSKP2;2_SKP2B__RNI-like superfamily protein
A_84_P22863	0.0156511	0.000188445	1.62105	0.696929	AT1G22280	PAPP2C	PAPP2C__phytochrome-associated protein phosphatase type 2C
A_84_P205698	0.0457242	0.00318848	1.62071	0.696622	AT2G27260		Late embryogenesis abundant (LEA) hydroxyproline-rich glycoprotein family
A_84_P811421	0.037073	0.00194984	1.62035	0.696308	AT5G20250	DIN10, RS6	DIN10_RS6__Raffinose synthase family proteinDIN10_RS6__Raffinose synthase family protein
A_84_P803838	0.0354491	0.00176265	1.61816	0.694353	AT4G25670;AT4G25672;AT4G25690;AT4G25692	CPuORF12CPuORF13
A_84_P824252	0.0385059	0.0021143	1.61448	0.691071	AT3G08710	ATH9, TH9, TRX H9	ATH9_TH9_TRX H9__thioredoxin H-type 9
A_84_P238313	0.0428892	0.00273353	1.61416	0.690783	AT4G26060		Ribosomal protein L18ae family
A_84_P23843	0.0426122	0.0026991	1.61261	0.689394	AT2G03200		Eukaryotic aspartyl protease family protein
A_84_P86519	0.0455203	0.00316267	1.61199	0.688843	AT5G04040	SDP1	SDP1__Patatin-like phospholipase family protein
A_84_P18500	0.0321704	0.0013846	1.61185	0.688722	AT4G01700		Chitinase family protein
A_84_P13049	0.0162205	0.000205484	1.61069	0.687682	AT1G55850	ATCSLE1, CSLE1	ATCSLE1_CSLE1__cellulose synthase like E1
A_84_P562730	0.0203921	0.000412292	1.60973	0.686815	AT4G38060		CCI2__
A_84_P10724	0.00230433	4.26936e-07	1.60929	0.686424	AT2G30020		Protein phosphatase 2C family protein
A_84_P19752	0.0205423	0.000424158	1.60777	0.68506	AT5G57900	SKIP1	SKIP1__SKP1 interacting partner 1
A_84_P16007	0.0195888	0.000360421	1.6073	0.684644	AT5G66880	SNRK2.3, SNRK2-3, SRK2I	SNRK2-3_SNRK2.3_SRK2I__sucrose nonfermenting 1(SNF1)-related protein kinase 2.3
A_84_P198394	0.0446196	0.00299216	1.60694	0.68432	AT4G16670		Plant protein of unknown function (DUF828) with plant pleckstrin homology-like region
A_84_P848088	0.0455619	0.003174	1.60684	0.684226	AT1G63830		PLAC8 family proteinPLAC8 family protein
A_84_P764462	0.0377363	0.00202494	1.60657	0.683988	AT4G03510	ATRMA1, RMA1	ATRMA1_RMA1__RING membrane-anchor 1
A_84_P786348	0.0343289	0.00161551	1.60599	0.683464	AT1G69360		Plant protein of unknown function (DUF863)
A_84_P23887	0.0484581	0.0037607	1.6059	0.683384	AT2G22080
A_84_P15331	0.0351827	0.00171128	1.60438	0.682013	AT2G43620		Chitinase family protein
A_84_P18852	0.0240067	0.000645966	1.60417	0.681831	AT5G15870		glycosyl hydrolase family 81 protein
A_84_P16468	0.0441825	0.00293716	1.60371	0.681418	AT3G26740	CCL	CCL__CCR-likeCCL__CCR-like
A_84_P13801	0.0210037	0.000452382	1.60283	0.680626	AT4G11650	ATOSM34, OSM34	ATOSM34_OSM34__osmotin 34
A_84_P848912	0.0177514	0.0002775	1.60222	0.680077	AT5G42050		DCD (Development and Cell Death) domain protein
A_84_P857541	0.0481369	0.00364597	1.60065	0.678658	AT4G26750	EXT-like	EXT-like_LIP5__hydroxyproline-rich glycoprotein family protein
A_84_P11479	0.0211526	0.000461959	1.60044	0.678472	AT1G01260		JAM2__basic helix-loop-helix (bHLH) DNA-binding superfamily protein
A_84_P10767	0.0132094	0.000109192	1.59928	0.677423	AT3G02990	ATHSFA1E, HSFA1E	ATHSFA1E_HSFA1E__heat shock transcription factor A1E
A_84_P858372	0.0352994	0.00173035	1.5963	0.674731	AT1G75800		Pathogenesis-related thaumatin superfamily protein
A_84_P514578	0.0404275	0.00241934	1.59625	0.674687	AT2G48060
A_84_P515753	0.0325852	0.00143117	1.5962	0.674644	AT4G31510
A_84_P12278	0.0335926	0.00154415	1.59552	0.674026	AT1G12320		Protein of unknown function (DUF1442)
A_84_P830480	0.0364947	0.00187636	1.59479	0.673366	AT5G58040	ATFIP1[V], ATFIPS5, FIP1[V], FIPS5	ATFIP1[V]_ATFIPS5_FIP1[V]_FIPS5__homolog of yeast FIP1 [V]
A_84_P19320	0.0394974	0.00226946	1.59372	0.672394	AT3G16510		Calcium-dependent lipid-binding (CaLB domain) family protein
A_84_P567376	0.0245286	0.000705937	1.59235	0.671153	AT5G66050		Wound-responsive family proteinWound-responsive family protein
A_84_P17510	0.0415205	0.00255783	1.59223	0.67105	AT1G23870	ATTPS9, TPS9	ATTPS9_TPS9__trehalose-phosphatase/synthase 9
A_84_P761677	0.0350788	0.00170036	1.59223	0.671046	AT3G45638		other RNA
A_84_P22255	0.0305101	0.00120904	1.5917	0.670565	AT3G58710	ATWRKY69, WRKY69	ATWRKY69_WRKY69__WRKY DNA-binding protein 69
A_84_P17345	0.0235474	0.000593335	1.59146	0.670355	AT1G44790		ChaC-like family protein
A_84_P846313	0.0457815	0.00322681	1.59104	0.669966	AT3G11420		Protein of unknown function (DUF604)
A_84_P23665	0.0307656	0.00123835	1.58983	0.668876	AT1G03610		Protein of unknown function (DUF789)
A_84_P23239	0.0227833	0.000552234	1.58963	0.668694	AT4G04220	AtRLP46, RLP46	AtRLP46_RLP46__receptor like protein 46
A_84_P21167	0.0444499	0.00297197	1.58855	0.667715	AT3G02875	ILR1	ILR1__Peptidase M20/M25/M40 family protein
A_84_P573251	0.0320601	0.0013751	1.58842	0.667591	AT3G47200		Plant protein of unknown function (DUF247)
A_84_P796327	0.048729	0.00379865	1.58821	0.6674	AT5G20900	JAZ12, TIFY3B	JAZ12_TIFY3B__jasmonate-zim-domain protein 12
A_84_P609756	0.0138674	0.000133328	1.587	0.666301	AT3G50030		ARM-repeat/Tetratricopeptide repeat (TPR)-like protein
A_84_P826661	0.0364947	0.00188394	1.58499	0.664471	AT3G51890		CLC3__Clathrin light chain proteinCLC3__Clathrin light chain protein
A_84_P22526	0.0492293	0.00390036	1.58497	0.664459	AT5G40100		Disease resistance protein (TIR-NBS-LRR class) family
A_84_P12986	0.00772467	1.41218e-05	1.58455	0.664071	AT5G04020		calmodulin binding
A_84_P86089	0.0116369	7.34604e-05	1.58294	0.662608	AT4G25030
A_84_P790810	0.0245401	0.000711447	1.58282	0.662493	AT5G02200	FHL	FHL__far-red-elongated hypocotyl1-like
A_84_P724318	0.0255148	0.000791224	1.58206	0.661804	AT5G06865		other RNA
A_84_P76794	0.0239053	0.000629739	1.57972	0.659668	AT3G26680	ATSNM1, SNM1	ATSNM1_SNM1__DNA repair metallo-beta-lactamase family protein
A_84_P533074	0.0499432	0.00403964	1.57907	0.659073	AT1G78895		Reticulon family protein
A_84_P75484	0.0452139	0.00311244	1.57898	0.65899	AT3G14590	NTMC2T6.2, NTMC2TYPE6.2	NTMC2T6.2_NTMC2TYPE6.2__Calcium-dependent lipid-binding (CaLB domain) family protein
A_84_P13407	0.0159264	0.000196891	1.57764	0.65777	AT1G18590	ATSOT17, ATST5C, SOT17	ATSOT17_ATST5C_SOT17__sulfotransferase 17
A_84_P868662	0.0318766	0.00134715	1.57683	0.657027	AT4G30470		NAD(P)-binding Rossmann-fold superfamily protein
A_84_P845383	0.0194703	0.000353523	1.57542	0.655734	AT3G51090		Protein of unknown function (DUF1640)
A_84_P11179	0.0307656	0.00123683	1.57493	0.655284	AT5G40170	AtRLP54, RLP54	AtRLP54_RLP54__receptor like protein 54
A_84_P511815	0.0410382	0.00249527	1.57434	0.654747	AT2G18193		P-loop containing nucleoside triphosphate hydrolases superfamily protein
A_84_P21622	0.0313444	0.00129985	1.57269	0.653233	AT5G51480	SKS2	SKS2__SKU5 similar 2
A_84_P824199	0.0441825	0.00293741	1.57243	0.652991	AT5G66050		Wound-responsive family proteinWound-responsive family protein
A_84_P582979	0.0391685	0.00221098	1.57094	0.651629	AT3G15340	PPI2	PPI2__proton pump interactor 2
A_84_P11244	0.0133154	0.000112049	1.56793	0.648864	AT5G58430	ATEXO70B1, EXO70B1	ATEXO70B1_EXO70B1__exocyst subunit exo70 family protein B1
A_84_P219858	0.0466921	0.00339029	1.56669	0.647718	AT5G13190	AtGILP, GILP	AtGILP_GILP__
A_84_P23085	0.0362616	0.00184651	1.56657	0.647607	AT3G25500	AFH1, AHF1, ATFH1, FH1	AFH1_AHF1_ATFH1_FH1__formin homology 1
A_84_P809423	0.0487809	0.00380495	1.56646	0.647511	AT1G76180	ERD14	ERD14__Dehydrin family protein
A_84_P571809	0.030758	0.00123021	1.56634	0.6474	AT5G58787		RING/U-box superfamily proteinRING/U-box superfamily protein
A_84_P10689	0.0441825	0.00292438	1.56561	0.646726	AT2G18750		Calmodulin-binding protein
A_84_P826018	0.0198988	0.000390262	1.56553	0.646652	AT4G30240		Syntaxin/t-SNARE family protein
A_84_P16892	0.02377	0.000618787	1.56539	0.646521	AT1G56140		Leucine-rich repeat transmembrane protein kinase
A_84_P16856	0.0304424	0.00120063	1.56475	0.645931	AT5G41600	BTI3, RTNLB4	BTI3_RTNLB4__VIRB2-interacting protein 3
A_84_P171153	0.0491762	0.00389387	1.56338	0.644665	AT2G37940	AtIPCS2, ERH1	AtIPCS2_ERH1__Arabidopsis Inositol phosphorylceramide synthase 2
A_84_P15422	0.022302	0.000516502	1.56322	0.644524	AT2G23450		Protein kinase superfamily protein
A_84_P785057	0.0202318	0.000406238	1.56293	0.644251	AT2G13790	ATSERK4, BAK7, BKK1, SERK4	ATSERK4_BAK7_BKK1_SERK4__somatic embryogenesis receptor-like kinase 4
A_84_P24061	0.0463355	0.00329361	1.56276	0.6441	AT3G19010		2-oxoglutarate (2OG) and Fe(II)-dependent oxygenase superfamily protein
A_84_P509060	0.0417661	0.00258415	1.56125	0.642699	AT1G63830		PLAC8 family proteinPLAC8 family protein
A_84_P857361	0.0202667	0.000407408	1.56073	0.642223	AT4G28400		Protein phosphatase 2C family protein
A_84_P121962	0.0476973	0.00355472	1.56064	0.642139	AT3G27880		Protein of unknown function (DUF1645)
A_84_P14902	0.0385059	0.00211436	1.56062	0.642115	AT5G11670	ATNADP-ME2, NADP-ME2	ATNADP-ME2_NADP-ME2__NADP-malic enzyme 2
A_84_P16129	0.0401747	0.00237903	1.56003	0.641574	AT1G60140	ATTPS10, TPS10	ATTPS10_TPS10__trehalose phosphate synthase
A_84_P825682	0.0464121	0.00333722	1.55812	0.639803	AT5G66070		RING/U-box superfamily protein
A_84_P562314	0.0453766	0.00313658	1.55766	0.639379	AT2G04080		MATE efflux family protein
A_84_P515273	0.0209174	0.000448586	1.55716	0.638922	AT1G61255
A_84_P826495	0.0463355	0.00329657	1.55597	0.637811	AT3G55450	PBL1	PBL1__PBS1-like 1PBL1__PBS1-like 1
A_84_P716286	0.0127679	0.000100241	1.55545	0.637334	AT5G48530
A_84_P286360	0.0353379	0.00174157	1.55379	0.635796	AT3G03310	ATLCAT3, LCAT3	ATLCAT3_LCAT3__lecithin:cholesterol acyltransferase 3
A_84_P858684	0.0196122	0.00036384	1.55327	0.635305	AT4G39090	RD19, RD19A	RD19_RD19A__Papain family cysteine protease
A_84_P23854	0.00772467	1.30042e-05	1.55251	0.634606	AT2G31810		ACT domain-containing small subunit of acetolactate synthase protein
A_84_P20252	0.0159264	0.000195267	1.55059	0.63282	AT3G26690	ATNUDT13, ATNUDX13, NUDX13	ATNUDT13_ATNUDX13_NUDX13__nudix hydrolase homolog 13
A_84_P295744	0.0196122	0.000370554	1.54947	0.631772	AT2G36310	NSH1, URH1	NSH1_URH1__uridine-ribohydrolase 1
A_84_P846636	0.0165271	0.000217407	1.54927	0.63159	AT3G47550		RING/FYVE/PHD zinc finger superfamily protein
A_84_P23679	0.0452139	0.00311481	1.54825	0.630638	AT1G80920	AtJ8, AtToc12, J8, Toc12	AtJ8_AtToc12_DJC22_J8_Toc12__Chaperone DnaJ-domain superfamily protein
A_84_P23188	0.0274035	0.000916973	1.54753	0.629969	AT3G55450	PBL1	PBL1__PBS1-like 1PBL1__PBS1-like 1
A_84_P824693	0.0251161	0.000760409	1.54434	0.626987	AT5G58787		RING/U-box superfamily proteinRING/U-box superfamily protein
A_84_P23929	0.0244976	0.000695291	1.54356	0.626261	AT2G18700	ATTPS11, ATTPSB, TPS11	ATTPS11_ATTPSB_TPS11__trehalose phosphatase/synthase 11
A_84_P852053	0.0352994	0.00172857	1.54253	0.625298	AT4G25030
A_84_P787591	0.0353379	0.00174049	1.54069	0.623578	AT4G15450		Senescence/dehydration-associated protein-related
A_84_P19881	0.0202097	0.00040423	1.53985	0.622792	AT1G03740		Protein kinase superfamily protein
A_84_P16434	0.0442149	0.00294807	1.53873	0.621744	AT3G08710	ATH9, TH9, TRX H9	ATH9_TH9_TRX H9__thioredoxin H-type 9
A_84_P18545	0.049914	0.00403433	1.53735	0.620448	AT1G29280	ATWRKY65, WRKY65	ATWRKY65_WRKY65__WRKY DNA-binding protein 65
A_84_P23535	0.0247756	0.000736734	1.53516	0.618389	AT5G57630	CIPK21, SnRK3.4	CIPK21_SnRK3.4__CBL-interacting protein kinase 21
A_84_P20352	0.00894727	2.94796e-05	1.53391	0.617209	AT3G55890		Yippee family putative zinc-binding protein
A_84_P17180	0.0234249	0.000580754	1.5322	0.615606	AT1G18210		Calcium-binding EF-hand family protein
A_84_P818289	0.0336779	0.00155799	1.53197	0.615391	AT3G47550		RING/FYVE/PHD zinc finger superfamily protein
A_84_P823703	0.0288939	0.0010353	1.53157	0.615011	AT5G52882		P-loop containing nucleoside triphosphate hydrolases superfamily protein
A_84_P592683	0.0249759	0.000750429	1.53117	0.614632	AT2G30720		Thioesterase/thiol ester dehydrase-isomerase superfamily protein
A_84_P816721	0.0307656	0.00123612	1.53098	0.614458	AT4G36988;AT4G36990	CPuORF49,ATHSF4,AT-HSFB1,HSF4,HSFB1
A_84_P271010	0.0300696	0.00117482	1.52991	0.613449	AT4G02550
A_84_P23695	0.0299111	0.00114658	1.52909	0.61267	AT1G09250		AIF4__basic helix-loop-helix (bHLH) DNA-binding superfamily protein
A_84_P600173	0.0345419	0.00165514	1.52869	0.612294	AT5G03490		UDP-Glycosyltransferase superfamily protein
A_84_P11377	0.0418182	0.00260129	1.52767	0.611334	AT1G22890
A_84_P848098	0.0238168	0.000625456	1.52212	0.606085	AT3G08710	ATH9, TH9, TRX H9	ATH9_TH9_TRX H9__thioredoxin H-type 9
A_84_P102836	0.0214016	0.000471362	1.52026	0.604321	AT3G54620	ATBZIP25, BZIP25, BZO2H4	ATBZIP25_BZIP25_BZO2H4__basic leucine zipper 25
A_84_P532550	0.0210037	0.000452276	1.51957	0.603666	AT4G18140	SSP4b	SSP4b__SCP1-like small phosphatase 4b
A_84_P16726	0.0358544	0.00180471	1.519	0.603125	AT4G36140		disease resistance protein (TIR-NBS-LRR class), putative
A_84_P247395	0.0138609	0.000131889	1.5188	0.602934	AT3G26470		Powdery mildew resistance protein, RPW8 domain
A_84_P13876	0.0343821	0.00162041	1.51765	0.601835	AT4G33160		F-box family protein
A_84_P11368	0.0165867	0.000218574	1.51615	0.600417	AT1G61260		Protein of unknown function (DUF761)
A_84_P104016	0.0307546	0.00122722	1.51568	0.599964	AT1G05805		AKS2__basic helix-loop-helix (bHLH) DNA-binding superfamily protein
A_84_P563023	0.0362616	0.00184653	1.51472	0.599051	AT1G17145		RING/U-box superfamily protein
A_84_P601724	0.0156511	0.000187078	1.51327	0.597673	AT3G25070	RIN4	RIN4__RPM1 interacting protein 4
A_84_P24015	0.0299119	0.00115493	1.51197	0.596428	AT3G17700	ATCNGC20, CNBT1, CNGC20	ATCNGC20_CNBT1_CNGC20__cyclic nucleotide-binding transporter 1
A_84_P560796	0.0254607	0.000787336	1.51099	0.595493	AT3G49550
A_84_P190014	0.0269336	0.000882006	1.51036	0.594892	AT4G36030	ARO3	ARO3__armadillo repeat only 3
A_84_P527116	0.0216765	0.000487828	1.50893	0.593527	AT3G48180
A_84_P817922	0.0407948	0.00246494	1.50837	0.592987	AT5G39410		Saccharopine dehydrogenase
A_84_P14067	0.0489652	0.00384395	1.50828	0.592904	AT5G54860		Major facilitator superfamily protein
A_84_P210718	0.0453331	0.00313076	1.50817	0.592803	AT3G60200
A_84_P268440	0.0399139	0.00232482	1.50812	0.592749	AT2G15270
A_84_P195794	0.0417661	0.00258266	1.50528	0.590033	AT4G19390		Uncharacterised protein family (UPF0114)
A_84_P306090	0.019105	0.000341137	1.50515	0.589905	AT2G05260		alpha/beta-Hydrolases superfamily protein
A_84_P145439	0.0447349	0.00304422	1.50365	0.588468	AT2G31865	PARG2	PARG2__poly(ADP-ribose) glycohydrolase 2
A_84_P15196	0.0313444	0.00130019	1.50336	0.588193	AT1G03080		NET1D__kinase interacting (KIP1-like) family protein
A_84_P822818	0.0497533	0.00400294	1.50282	0.587669	AT3G03310	ATLCAT3, LCAT3	ATLCAT3_LCAT3__lecithin:cholesterol acyltransferase 3
A_84_P17328	0.0218914	0.00049877	1.50229	0.587167	AT2G39350	ABCG1	ABCG1__ABC-2 type transporter family protein
A_84_P826468	0.0335926	0.00153342	1.50122	0.586136	AT1G21010
A_84_P22022	0.0491762	0.00389075	1.50104	0.585961	AT2G22330	CYP79B3	CYP79B3__cytochrome P450, family 79, subfamily B, polypeptide 3
A_84_P66154	0.0145606	0.000150811	1.50087	0.585801	AT5G63880	VPS20.1	VPS20.1__SNF7 family protein
A_84_P10582	0.022772	0.000547807	1.50043	0.585376	AT1G78600	BBX22, DBB3, LZF1, STH3	BBX22_DBB3_LZF1_STH3__light-regulated zinc finger protein 1
A_84_P171853	0.0116369	7.08376e-05	1.5001	0.585055	AT1G13390
A_84_P103326	0.0244977	0.000700679	-1.50047	-0.585411	AT1G61990		Mitochondrial transcription termination factor family protein
A_84_P597006	0.0335533	0.00151685	-1.50197	-0.586861	AT1G66250		O-Glycosyl hydrolases family 17 protein
A_84_P20046	0.0322775	0.00140087	-1.50441	-0.589196	AT1G14280	PKS2	PKS2__phytochrome kinase substrate 2
A_84_P219518	0.0447349	0.00304698	-1.50485	-0.589618	AT1G65295
A_84_P833726	0.0301408	0.00118129	-1.50514	-0.589896	AT1G66730	AtLIG6, LIG6	AtLIG6_LIG6__DNA LIGASE 6
A_84_P249845	0.0396031	0.00229768	-1.50591	-0.590631	AT3G46870		Pentatricopeptide repeat (PPR) superfamily protein
A_84_P820158	0.0441825	0.00292965	-1.50729	-0.591954	AT2G18050	HIS1-3	HIS1-3__histone H1-3
A_84_P135105	0.0261225	0.000831807	-1.50775	-0.592394	AT3G17640		Leucine-rich repeat (LRR) family protein
A_84_P21908	0.0451422	0.00310295	-1.50784	-0.592487	AT1G51830		Leucine-rich repeat protein kinase family protein
A_84_P597910	0.0463355	0.00329621	-1.50811	-0.592741	AT1G68870	ATSOFL2, SOFL2	ATSOFL2_SOFL2__SOB five-like 2
A_84_P274710	0.0417324	0.00257765	-1.50832	-0.592943	AT4G14510	ATCFM3B, CFM3B	ATCFM3B_CFM3B__CRM family member 3B
A_84_P16440	0.0362875	0.0018514	-1.5093	-0.59388	AT3G04140		Ankyrin repeat family protein
A_84_P814976	0.0216765	0.000488224	-1.50984	-0.594397	AT2G21970	SEP2	SEP2__stress enhanced protein 2
A_84_P16685	0.0463638	0.00332035	-1.51131	-0.5958	AT4G26790		GDSL-like Lipase/Acylhydrolase superfamily protein
A_84_P199044	0.0392743	0.00223391	-1.51182	-0.59629	AT1G63150		Tetratricopeptide repeat (TPR)-like superfamily protein
A_84_P848439	0.0441634	0.00291395	-1.51262	-0.597054	AT1G11860		Glycine cleavage T-protein family
A_84_P254330	0.037391	0.00198347	-1.51277	-0.597188	AT4G17600	LIL3:1	LIL3:1__Chlorophyll A-B binding family protein
A_84_P15056	0.038253	0.00208368	-1.51368	-0.59806	AT5G65710	HSL2	HSL2__HAESA-like 2
A_84_P502211	0.0400689	0.00234803	-1.51496	-0.59928	AT3G18970	MEF20	MEF20__mitochondrial editing factor 20
A_84_P852804	0.0401747	0.00237229	-1.51576	-0.600043	AT5G21430	CRRL, NdhU	CRRL_NdhU__Chaperone DnaJ-domain superfamily protein
A_84_P792605	0.0342136	0.00160692	-1.5158	-0.600082	AT3G61310		AHL11__AT hook motif DNA-binding family protein
A_84_P520864	0.0299119	0.0011505	-1.51653	-0.600778	AT3G23370		RNA-binding (RRM/RBD/RNP motifs) family protein
A_84_P22024	0.0190263	0.000338183	-1.51675	-0.600979	AT1G07640	OBP2	OBP2_URP3__Dof-type zinc finger DNA-binding family protein
A_84_P269540	0.0463638	0.00331924	-1.51692	-0.601142	AT2G18500	ATOFP7, OFP7	ATOFP7_OFP7__ovate family protein 7
A_84_P187824	0.0452139	0.0031152	-1.51754	-0.601734	AT2G31625;AT5G22110	ATDPB2,CYL2,DPB2
A_84_P19654	0.0150403	0.000165612	-1.51765	-0.60184	AT5G23070		AtTK1b_TK1b__Thymidine kinase
A_84_P10143	0.0400689	0.0023487	-1.51774	-0.601921	AT5G01930	AtMAN6, MAN6	AtMAN6_MAN6__Glycosyl hydrolase superfamily protein
A_84_P21919	0.03911	0.00219104	-1.51794	-0.602119	AT1G25440		BBX15__B-box type zinc finger protein with CCT domain
A_84_P242453	0.0362341	0.0018344	-1.51816	-0.602324	AT5G22020		Calcium-dependent phosphotriesterase superfamily protein
A_84_P784376	0.016335	0.000211956	-1.5189	-0.603023	AT3G61550		RING/U-box superfamily protein
A_84_P22494	0.0388435	0.00214875	-1.52094	-0.604966	AT5G23730	EFO2, RUP2	EFO2_RUP2__Transducin/WD40 repeat-like superfamily protein
A_84_P823506	0.0441825	0.00294063	-1.52108	-0.605098	AT1G06690		NAD(P)-linked oxidoreductase superfamily protein
A_84_P18709	0.0446196	0.00299778	-1.52111	-0.605123	AT5G23300	PYRD	PYRD__pyrimidine d
A_84_P19909	0.0376455	0.00201484	-1.52128	-0.605286	AT1G04180	YUC9	YUC9__YUCCA 9
A_84_P863005	0.0431768	0.00276886	-1.52141	-0.605413	AT1G80030		DJA7__Molecular chaperone Hsp40/DnaJ family protein
A_84_P814482	0.0399928	0.00233839	-1.52358	-0.607468	AT2G43710	FAB2, SSI2	AtSSI2_FAB2_LDW1_SSI2__Plant stearoyl-acyl-carrier-protein desaturase family protein
A_84_P16824	0.00884543	2.40538e-05	-1.52381	-0.607683	AT5G25280		serine-rich protein-related
A_84_P841750	0.0463638	0.00331204	-1.52436	-0.608201	AT5G15980		Pentatricopeptide repeat (PPR) superfamily protein
A_84_P231009	0.0289439	0.00104628	-1.52491	-0.608726	AT1G01070		UMAMIT28__nodulin MtN21 /EamA-like transporter family protein
A_84_P17580	0.0335926	0.00153683	-1.52718	-0.61087	AT4G10770	ATOPT7, OPT7	ATOPT7_OPT7__oligopeptide transporter 7
A_84_P810803	0.0295153	0.00111473	-1.52933	-0.612896	AT3G55360	ATTSC13, CER10, ECR, TSC13	ATTSC13_CER10_ECR_GLH6_TSC13__3-oxo-5-alpha-steroid 4-dehydrogenase family protein
A_84_P229999	0.0445544	0.00298102	-1.52992	-0.613456	AT4G31330		Protein of unknown function, DUF599
A_84_P832601	0.0469191	0.00342285	-1.53085	-0.614332	ATCG01010	NDHF	NDHF__NADH-Ubiquinone oxidoreductase (complex I), chain 5 protein
A_84_P798859	0.0483192	0.0037132	-1.53094	-0.614419	AT1G73970
A_84_P814104	0.0299119	0.00115896	-1.53114	-0.614603	AT5G23060	CaS	CaS__calcium sensing receptor
A_84_P176234	0.0309011	0.00125396	-1.53174	-0.615172	AT2G36070	ATTIM44-2, TIM44-2	ATTIM44-2_TIM44-2__translocase inner membrane subunit 44-2
A_84_P832189	0.048118	0.0036324	-1.53269	-0.616067	AT5G67030	ABA1, ATABA1, ATZEP, IBS3, LOS6, NPQ2, ZEP	ABA1_ATABA1_ATZEP_IBS3_LOS6_NPQ2_ZEP__zeaxanthin epoxidase (ZEP) (ABA1)
A_84_P796549	0.0395964	0.00228757	-1.53299	-0.616344	AT3G06868
A_84_P551820	0.0345419	0.00164788	-1.53385	-0.617161	AT3G04770	RPSAb	RPSAb__40s ribosomal protein SA B
A_84_P244465	0.0335824	0.00152602	-1.53398	-0.617283	AT3G28920	AtHB34, HB34, ZHD9	AtHB34_HB34_ZHD9__homeobox protein 34
A_84_P13830	0.0466921	0.00338675	-1.53413	-0.617416	AT4G22910	CCS52A1, FZR2	CCS52A1_FZR2__FIZZY-related 2
A_84_P751425	0.0483192	0.00371806	-1.5344	-0.617679	AT1G64770	NDF2, NDH45, PnsB2	NDF2_NDH45_PnsB2__NDH-dependent cyclic electron flow 1
A_84_P17816	0.0302611	0.00119071	-1.53508	-0.618312	AT5G45428;AT5G45430	CPuORF24
A_84_P52410	0.0441825	0.002932	-1.53508	-0.618315	AT4G37080		Protein of unknown function, DUF547
A_84_P22890	0.0312771	0.00129008	-1.53527	-0.618495	AT1G14410	ATWHY1, PTAC1, WHY1	ATWHY1_PTAC1_WHY1__ssDNA-binding transcriptional regulator
A_84_P21158	0.0294356	0.0010994	-1.53594	-0.619118	AT3G04550
A_84_P20800	0.0234249	0.000580626	-1.53617	-0.61934	AT1G17700	PRA1.F1	PRA1.F1__prenylated RAB acceptor 1.F1
A_84_P786032	0.049914	0.00403144	-1.53671	-0.619848	AT4G26850	VTC2	VTC2__mannose-1-phosphate guanylyltransferase (GDP)s;
A_84_P200084	0.0119883	8.54725e-05	-1.53701	-0.620125	AT5G22090		Protein of unknown function (DUF3049)
A_84_P15878	0.0320905	0.00137714	-1.53746	-0.620546	AT5G25265
A_84_P18535	0.0436865	0.00284154	-1.53781	-0.620876	AT4G13020	MHK	MHK__Protein kinase superfamily protein
A_84_P13453	0.0161092	0.000200344	-1.53835	-0.621387	AT2G34060		Peroxidase superfamily protein
A_84_P835993	0.0278012	0.000949693	-1.539	-0.621994	AT3G07610	IBM1	IBM1__Transcription factor jumonji (jmjC) domain-containing protein
A_84_P826941	0.0448831	0.00307378	-1.53919	-0.622169	AT1G03400		2-oxoglutarate (2OG) and Fe(II)-dependent oxygenase superfamily protein
A_84_P13380	0.0301055	0.00117708	-1.5398	-0.622746	AT1G79890		RAD3-like DNA-binding helicase protein
A_84_P13476	0.0200936	0.000399402	-1.53997	-0.622906	AT2G18230	AtPPa2, PPa2	AtPPa2_PPa2__pyrophosphorylase 2
A_84_P16395	0.0429295	0.00274107	-1.54004	-0.622966	AT2G03480	QUL2	QUL2__QUASIMODO2 LIKE 2
A_84_P558547	0.0483831	0.00374011	-1.5408	-0.623676	AT5G65850		F-box and associated interaction domains-containing protein
A_84_P23671	0.0206915	0.000435831	-1.54309	-0.625822	AT1G22850		SNARE associated Golgi protein family
A_84_P21554	0.0289209	0.00104085	-1.54343	-0.62614	AT5G25380	CYCA2;1	CYCA2;1__cyclin a2;1
A_84_P173411	0.0392743	0.00223481	-1.54364	-0.626333	AT3G22210
A_84_P17664	0.0448219	0.00306225	-1.54375	-0.626436	AT4G34510	KCS17	KCS17__3-ketoacyl-CoA synthase 17
A_84_P829818	0.0269514	0.000885618	-1.54404	-0.626713	AT4G39470		Tetratricopeptide repeat (TPR)-like superfamily protein
A_84_P533478	0.0243666	0.000684516	-1.54422	-0.626875	AT4G27510
A_84_P816178	0.0300351	0.00117208	-1.54463	-0.627266	AT1G76080	ATCDSP32, CDSP32	ATCDSP32_CDSP32__chloroplastic drought-induced stress protein of 32 kD
A_84_P12263	0.0463638	0.00330531	-1.54481	-0.627431	AT5G38460		ALG6, ALG8 glycosyltransferase family
A_84_P525958	0.035571	0.00177035	-1.54536	-0.62794	AT1G77630	LYM3	LYM3_LYP3__Peptidoglycan-binding LysM domain-containing protein
A_84_P792532	0.0463957	0.00332953	-1.54585	-0.628399	AT1G16489		other RNA
A_84_P758952	0.0321911	0.00138668	-1.54659	-0.629087	AT3G13062		Polyketide cyclase/dehydrase and lipid transport superfamily protein
A_84_P15712	0.0318906	0.00135601	-1.54895	-0.63129	AT1G29170	ATSCAR3, SCAR3, WAVE2	ATSCAR3_SCAR3_WAVE2__SCAR family protein
A_84_P15048	0.0446581	0.00301411	-1.54912	-0.631449	AT5G63710		Leucine-rich repeat protein kinase family protein
A_84_P512133	0.0464866	0.00335146	-1.54949	-0.631797	AT4G15810		P-loop containing nucleoside triphosphate hydrolases superfamily protein
A_84_P14035	0.0354248	0.00175348	-1.5505	-0.632735	AT5G45960		GDSL-like Lipase/Acylhydrolase superfamily protein
A_84_P519451	0.0309112	0.00125566	-1.55126	-0.63344	AT5G52950
A_84_P846263	0.0317311	0.00132645	-1.55146	-0.633623	AT1G11860		Glycine cleavage T-protein familyGlycine cleavage T-protein family
A_84_P17110	0.0482904	0.00368393	-1.55179	-0.633934	AT1G77850	ARF17	ARF17__auxin response factor 17
A_84_P814302	0.0395927	0.00228594	-1.55325	-0.635292	AT5G11420		Protein of unknown function, DUF642
A_84_P819943	0.0443487	0.00296172	-1.55391	-0.635906	AT3G14400	UBP25	UBP25__ubiquitin-specific protease 25
A_84_P837815	0.00904515	3.77065e-05	-1.55438	-0.63634	AT5G44410		FAD-binding Berberine family protein
A_84_P200834	0.0497269	0.00399508	-1.55494	-0.636858	AT1G58070
A_84_P283520	0.0447825	0.00305852	-1.55502	-0.636935	AT4G28740
A_84_P10351	0.0300103	0.00116872	-1.55533	-0.637217	AT5G20380	PHT4;5	PHT4;5__phosphate transporter 4;5
A_84_P820541	0.0483188	0.00370177	-1.55577	-0.637627	AT3G02640
A_84_P15584	0.0432724	0.00278504	-1.55611	-0.637939	AT3G47250		Plant protein of unknown function (DUF247)
A_84_P21608	0.0258464	0.000812282	-1.55631	-0.638133	AT5G47630	mtACP3	mtACP3__mitochondrial acyl carrier protein 3
A_84_P127121	0.0356994	0.00178583	-1.55639	-0.638207	AT5G44650	AtCEST, CEST, Y3IP1	AtCEST_CEST_Y3IP1__
A_84_P15095	0.0301408	0.00118001	-1.55737	-0.639114	AT5G04140	FD-GOGAT, GLS1, GLU1, GLUS	FD-GOGAT_GLS1_GLU1_GLUS__glutamate synthase 1
A_84_P166003	0.0368157	0.00192403	-1.55868	-0.640322	AT3G13510		Protein of Unknown Function (DUF239)
A_84_P18937	0.0317688	0.00132949	-1.55925	-0.64085	AT1G08640	CJD1	CJD1__Chloroplast J-like domain 1
A_84_P787659	0.0312065	0.00127944	-1.56015	-0.641686	AT4G09970
A_84_P12807	0.0478029	0.00357257	-1.56119	-0.642643	AT3G60720	PDLP8	PDLP8__plasmodesmata-located protein 8
A_84_P16721	0.0475861	0.00352754	-1.56141	-0.642847	AT4G35030		Protein kinase superfamily protein
A_84_P547377	0.0340082	0.00158861	-1.56178	-0.643192	AT2G43110
A_84_P11745	0.0390751	0.00218638	-1.56196	-0.643356	AT3G29200	ATCM1, CM1	ATCM1_CM1__chorismate mutase 1
A_84_P11371	0.0241758	0.000665719	-1.56309	-0.644398	AT1G64680
A_84_P764999	0.0391685	0.00221951	-1.56309	-0.644402	AT4G26795		other RNA
A_84_P17948	0.0292426	0.001081	-1.56385	-0.645104	AT1G01860	PFC1	PFC1__Ribosomal RNA adenine dimethylase family protein
A_84_P19075	0.011636	6.79095e-05	-1.56482	-0.645993	AT1G19920	APS2, ASA1	APS2_ASA1__Pseudouridine synthase/archaeosine transglycosylase-like family protein
A_84_P819016	0.0282657	0.000980617	-1.56575	-0.646852	AT2G17695
A_84_P764875	0.0196122	0.000371999	-1.56583	-0.646927	AT4G37925	NdhM, NDH-M	NDH-M_NdhM__subunit NDH-M of NAD(P)H:plastoquinone dehydrogenase complex
A_84_P22819	0.0372713	0.00196832	-1.5661	-0.647173	AT1G35910	TPPD	TPPD__Haloacid dehalogenase-like hydrolase (HAD) superfamily protein
A_84_P763808	0.0137599	0.000125536	-1.56614	-0.647216	AT4G08940		Ubiquitin carboxyl-terminal hydrolase family protein
A_84_P56690	0.0137599	0.000126824	-1.56659	-0.647627	AT4G32770	ATSDX1, VTE1	ATSDX1_VTE1__tocopherol cyclase, chloroplast/vitamin E deficient 1 (VTE1) / sucrose export defective 1
A_84_P824668	0.0174298	0.000251325	-1.56706	-0.648063	AT3G01140	AtMYB106, MYB106, NOK	AtMYB106_MYB106_NOK__myb domain protein 106
A_84_P750079	0.0116369	6.85755e-05	-1.56727	-0.648255	AT1G75150
A_84_P813537	0.0289439	0.00104637	-1.56758	-0.64854	AT3G55800	SBPASE	SBPASE__sedoheptulose-bisphosphatase
A_84_P835427	0.040669	0.00244717	-1.56852	-0.649406	AT1G66250		O-Glycosyl hydrolases family 17 protein
A_84_P223799	0.0294874	0.00110683	-1.56903	-0.649869	AT5G22100		RNA cyclase family protein
A_84_P858457	0.0238168	0.000622698	-1.57074	-0.651441	AT4G28450		nucleotide binding;protein binding
A_84_P268710	0.0390369	0.00218039	-1.57166	-0.652288	AT2G47910	CRR6	CRR6__chlororespiratory reduction 6
A_84_P238393	0.0452139	0.00311485	-1.57188	-0.652492	AT4G22900		Protein of unknown function (DUF1191)
A_84_P762707	0.0326498	0.0014382	-1.57431	-0.65472	AT3G06868
A_84_P13335	0.0396399	0.00230152	-1.57497	-0.655328	AT1G08280		GALT29A__Glycosyltransferase family 29 (sialyltransferase) family protein
A_84_P568326	0.0301055	0.00117761	-1.57511	-0.655456	AT1G09812
A_84_P20506	0.0473091	0.0034714	-1.57524	-0.655576	AT4G35290	ATGLR3.2, ATGLUR2, GLR3.2, GLUR2	ATGLR3.2_ATGLUR2_GLR3.2_GLUR2__glutamate receptor 2
A_84_P13126	0.0333325	0.00150301	-1.57548	-0.655793	AT5G56040		SKM2__Leucine-rich receptor-like protein kinase family protein
A_84_P819331	0.0483076	0.00369644	-1.57601	-0.656278	AT5G48790		Domain of unknown function (DUF1995)
A_84_P763996	0.0455551	0.00317228	-1.57611	-0.656371	AT4G25700	B1, BCH1, BETA-OHASE 1, chy1	B1_BCH1_BETA-OHASE 1_chy1__beta-hydroxylase 1
A_84_P23556	0.0389104	0.00215373	-1.57627	-0.656515	AT5G62230	ERL1	ERL1__ERECTA-like 1
A_84_P11751	0.0113247	6.2558e-05	-1.57793	-0.658035	AT3G13810	AtIDD11, IDD11	AtIDD11_IDD11__indeterminate(ID)-domain 11
A_84_P13730	0.0341191	0.00159537	-1.57798	-0.65808	AT3G55340	PHIP1	PHIP1__phragmoplastin interacting protein 1
A_84_P841956	0.0163431	0.000212866	-1.57875	-0.658779	AT5G48790		Domain of unknown function (DUF1995)
A_84_P18482	0.00857212	1.8406e-05	-1.5801	-0.660015	AT3G61460	BRH1	BRH1__brassinosteroid-responsive RING-H2
A_84_P11357	0.0389591	0.00215823	-1.58027	-0.660168	AT1G62500		Bifunctional inhibitor/lipid-transfer protein/seed storage 2S albumin superfamily protein
A_84_P786301	0.0291584	0.00107101	-1.581	-0.660839	AT3G13940		DNA binding;DNA-directed RNA polymerases
A_84_P756542	0.0100433	4.58215e-05	-1.58139	-0.66119	AT2G20724
A_84_P817921	0.0177412	0.000275613	-1.58141	-0.661208	AT1G68830	STN7	STN7__STT7 homolog STN7
A_84_P772575	0.0174298	0.000251314	-1.58149	-0.661284	AT1G62250
A_84_P10436	0.0292999	0.00108571	-1.58347	-0.66309	AT1G09890		Rhamnogalacturonate lyase family protein
A_84_P20048	0.0378514	0.00203581	-1.58377	-0.663367	AT1G14345		NAD(P)-linked oxidoreductase superfamily protein
A_84_P811308	0.0391471	0.00220242	-1.58441	-0.66395	AT5G54770	THI1, THI4, TZ	THI1_THI4_TZ__thiazole biosynthetic enzyme, chloroplast (ARA6) (THI1) (THI4)
A_84_P847474	0.040925	0.00248228	-1.58683	-0.666152	AT1G54385		ARM repeat superfamily proteinARM repeat superfamily protein
A_84_P849653	0.0362616	0.00184629	-1.58695	-0.666259	AT2G01680		Ankyrin repeat family protein
A_84_P788379	0.0176837	0.000260508	-1.58755	-0.666802	AT3G14740		RING/FYVE/PHD zinc finger superfamily protein
A_84_P823140	0.0282084	0.000976016	-1.58757	-0.666823	AT5G51110		Transcriptional coactivator/pterin dehydratase
A_84_P602807	0.0145606	0.000147816	-1.58761	-0.666861	AT4G31400	CTF7	AtCTF7_CTF7_ECO1__damaged DNA binding;DNA-directed DNA polymerases
A_84_P186644	0.0441825	0.00293252	-1.5877	-0.666943	AT2G37240		Thioredoxin superfamily protein
A_84_P22703	0.0145606	0.000149949	-1.58822	-0.667415	AT1G31050		basic helix-loop-helix (bHLH) DNA-binding superfamily protein
A_84_P294634	0.0196122	0.000374757	-1.58869	-0.667837	AT5G53500		Transducin/WD40 repeat-like superfamily protein
A_84_P16435	0.0440344	0.00289716	-1.58924	-0.668338	AT3G07820		Pectin lyase-like superfamily protein
A_84_P23174	0.0325852	0.00143233	-1.59031	-0.669306	AT3G52720	ACA1, ATACA1, CAH1	ACA1_ATACA1_CAH1__alpha carbonic anhydrase 1
A_84_P186514	0.0245401	0.000715608	-1.59061	-0.669578	AT5G45100	BRG1	BRG1__SBP (S-ribonuclease binding protein) family protein
A_84_P18751	0.0390369	0.00217726	-1.59147	-0.670356	AT1G68570		AtNPF3.1_NPF3.1__Major facilitator superfamily protein
A_84_P10327	0.0423479	0.00266484	-1.5923	-0.67111	AT5G64840	ABCF5, ATGCN5, GCN5	ABCF5_ATGCN5_GCN5__general control non-repressible 5
A_84_P11672	0.0479915	0.00360612	-1.59274	-0.671509	AT2G22920	SCPL12	SCPL12__serine carboxypeptidase-like 12
A_84_P856078	0.0208472	0.000445125	-1.59305	-0.67179	AT3G01500	ATBCA1, ATSABP3, CA1, SABP3	ATBCA1_ATSABP3_CA1_SABP3__carbonic anhydrase 1
A_84_P15425	0.0391315	0.00219316	-1.59305	-0.671795	AT1G67750		Pectate lyase family protein
A_84_P810038	0.0426267	0.00270352	-1.59318	-0.671907	AT5G14740	BETA CA2, CA18, CA2	BETA CA2_CA18_CA2__carbonic anhydrase 2
A_84_P10692	0.0250785	0.000758274	-1.59337	-0.672081	AT2G36880	MAT3	MAT3__methionine adenosyltransferase 3
A_84_P785818	0.0300351	0.00117134	-1.5943	-0.672923	AT3G28200		Peroxidase superfamily protein
A_84_P20345	0.0238168	0.000623242	-1.59547	-0.673984	AT3G54280	ATBTAF1, BTAF1, CHA16, CHR16, RGD3	ATBTAF1_BTAF1_CHA16_CHR16_RGD3__DNA binding;ATP binding;nucleic acid binding
A_84_P847105	0.0261225	0.000830926	-1.5955	-0.674008	AT5G53020		Ribonuclease P protein subunit P38-related
A_84_P575740	0.0322069	0.00138982	-1.59658	-0.674982	AT2G35550	ATBPC7, BBR, BPC7	ATBPC7_BBR_BPC7__basic pentacysteine 7
A_84_P23100	0.0485757	0.00378088	-1.59817	-0.676425	AT3G15570		Phototropic-responsive NPH3 family protein
A_84_P13702	0.0286969	0.00100936	-1.59818	-0.676426	AT3G49240	emb1796	emb1796__Pentatricopeptide repeat (PPR) superfamily protein
A_84_P727905	0.0429427	0.00274339	-1.59924	-0.677387	AT1G14650		SWAP (Suppressor-of-White-APricot)/surp domain-containing protein / ubiquitin family protein
A_84_P562243	0.0483192	0.00371072	-1.60027	-0.678318	AT1G62350		Pentatricopeptide repeat (PPR) superfamily protein
A_84_P10702	0.0249494	0.00074769	-1.60028	-0.678325	AT2G18570		UDP-Glycosyltransferase superfamily protein
A_84_P17178	0.0389784	0.00216201	-1.60176	-0.679662	AT1G66520;AT3G31005	pde194
A_84_P527692	0.0313444	0.00130006	-1.60258	-0.680401	AT1G62110		Mitochondrial transcription termination factor family protein
A_84_P308973	0.0336779	0.00155914	-1.60346	-0.681191	AT3G52040
A_84_P18364	0.0383016	0.00209406	-1.60363	-0.681337	AT3G12750	ZIP1	AtZIP1_ZIP1__zinc transporter 1 precursor
A_84_P14396	0.0215952	0.000481825	-1.60386	-0.681545	AT1G29950;AT1G29951;AT1G29952	AJAX2,CPuORF35,AJAX2,CPuORF34,AJAX2
A_84_P20849	0.0152644	0.000172784	-1.60492	-0.682499	AT1G27480		alpha/beta-Hydrolases superfamily protein
A_84_P261020	0.0217034	0.000490575	-1.60528	-0.682825	AT3G10150	ATPAP16, PAP16	ATPAP16_PAP16__purple acid phosphatase 16
A_84_P854905	0.0219673	0.000503154	-1.60722	-0.684564	AT1G68010	ATHPR1, HPR	ATHPR1_HPR__hydroxypyruvate reductase
A_84_P12819	0.0401747	0.00236214	-1.60738	-0.684715	AT3G44820		Phototropic-responsive NPH3 family protein
A_84_P23779	0.0274646	0.000922771	-1.60753	-0.684845	AT1G68520		BBX14__B-box type zinc finger protein with CCT domain
A_84_P77579	0.016335	0.000210989	-1.60813	-0.685383	AT3G22968;AT3G22970	CPuORF59
A_84_P191924	0.0499432	0.00404019	-1.60827	-0.685508	AT5G46690	bHLH071	bHLH071__beta HLH protein 71
A_84_P832800	0.0289884	0.00105738	-1.60878	-0.685971	AT4G35270		NLP2__Plant regulator RWP-RK family protein
A_84_P585522	0.0483192	0.00371337	-1.60881	-0.685998	AT2G20980	MCM10	MCM10__minichromosome maintenance 10
A_84_P786152	0.0275157	0.000931017	-1.60957	-0.686679	AT1G77630	LYM3	LYM3_LYP3__Peptidoglycan-binding LysM domain-containing protein
A_84_P784916	0.0466921	0.00338928	-1.60997	-0.687036	AT1G10370	ATGSTU17, ERD9, GST30, GST30B, GSTU17	ATGSTU17_ERD9_GST30_GST30B_GSTU17__Glutathione S-transferase family protein
A_84_P503065	0.0452829	0.00312415	-1.61011	-0.68716	AT3G05470		Actin-binding FH2 (formin homology 2) family protein
A_84_P178514	0.0196122	0.000368192	-1.61015	-0.687194	AT1G22030
A_84_P251085	0.0447349	0.003039	-1.61065	-0.687644	AT2G47840	AtTic20-II, Tic20-II	AtTic20-II_Tic20-II__Uncharacterised conserved protein ycf60
A_84_P23286	0.0327885	0.00145494	-1.61139	-0.688309	AT4G22240		Plastid-lipid associated protein PAP / fibrillin family protein
A_84_P227839	0.0115698	6.59979e-05	-1.61264	-0.689423	AT1G67050
A_84_P605175	0.0431284	0.00276376	-1.61342	-0.690123	AT2G39370	MAKR4	MAKR4__
A_84_P808801	0.044003	0.00289317	-1.61521	-0.691722	AT2G31660	EMA1, SAD2, URM9	EMA1_SAD2_URM9__ARM repeat superfamily protein
A_84_P13999	0.0330822	0.00147539	-1.61539	-0.691887	AT5G35220	EGY1	AMOS1_EGY1__Peptidase M50 family protein
A_84_P753739	0.03903	0.00216952	-1.61616	-0.69257	AT1G51680	4CL.1, 4CL1, AT4CL1	4CL.1_4CL1_AT4CL1__4-coumarate:CoA ligase 1
A_84_P861164	0.0380066	0.00205617	-1.61661	-0.69297	AT2G23790		Protein of unknown function (DUF607)
A_84_P540376	0.0473091	0.00347402	-1.61676	-0.693108	AT3G23290	LSH4	LSH4__Protein of unknown function (DUF640)
A_84_P20759	0.0482922	0.00368846	-1.61786	-0.694091	AT5G28500
A_84_P16477	0.0335824	0.00152174	-1.61853	-0.694683	AT3G26590		MATE efflux family protein
A_84_P19904	0.0464808	0.00334997	-1.62124	-0.697095	AT1G10370	ATGSTU17, ERD9, GST30, GST30B, GSTU17	ATGSTU17_ERD9_GST30_GST30B_GSTU17__Glutathione S-transferase family protein
A_84_P834131	0.0193778	0.000350944	-1.62209	-0.697855	AT4G14650
A_84_P285270	0.0368718	0.00193244	-1.62361	-0.699208	AT3G51750
A_84_P15158	0.0391394	0.00219678	-1.62672	-0.701967	AT1G62250
A_84_P817496	0.0295153	0.00111198	-1.62759	-0.702742	AT1G55960		Polyketide cyclase/dehydrase and lipid transport superfamily protein
A_84_P15294	0.0336779	0.001556	-1.62835	-0.703413	AT1G17920	HDG12	HDG12__homeodomain GLABROUS 12
A_84_P704286	0.0446581	0.00302106	-1.6293	-0.70425	AT4G01037	AtWTF1, WTF1	AtWTF1_WTF1__Ubiquitin carboxyl-terminal hydrolase family protein
A_84_P599010	0.0240067	0.000642277	-1.63213	-0.706755	AT3G10525	LGO, SMR1	LGO_SMR1__LOSS OF GIANT CELLS FROM ORGANS
A_84_P10343	0.048574	0.00377757	-1.63249	-0.70707	AT5G16000	NIK1	AtNIK1_NIK1__NSP-interacting kinase 1
A_84_P869349	0.02377	0.000617347	-1.63255	-0.707124	AT2G21860		violaxanthin de-epoxidase-relatedviolaxanthin de-epoxidase-related
A_84_P756553	0.02377	0.000617532	-1.633	-0.707525	AT2G35550	ATBPC7, BBR, BPC7	ATBPC7_BBR_BPC7__basic pentacysteine 7
A_84_P148568	0.0243154	0.000682514	-1.63473	-0.709052	AT5G02180		Transmembrane amino acid transporter family protein
A_84_P193384	0.0431159	0.00276154	-1.63497	-0.709264	AT5G67385		Phototropic-responsive NPH3 family protein
A_84_P93009	0.0299119	0.00115047	-1.63608	-0.710243	AT2G14880		SWIB/MDM2 domain superfamily protein
A_84_P820856	0.0390369	0.0021798	-1.63918	-0.712972	AT1G64770	NDF2, NDH45, PnsB2	NDF2_NDH45_PnsB2__NDH-dependent cyclic electron flow 1
A_84_P18880	0.0477527	0.00356245	-1.63928	-0.713062	AT1G35250		ALT2__Thioesterase superfamily protein
A_84_P823999	0.0134084	0.000113654	-1.63976	-0.713486	AT5G23920
A_84_P19078	0.0489943	0.00386424	-1.64006	-0.713747	AT1G19190		alpha/beta-Hydrolases superfamily protein
A_84_P752571	0.0174298	0.000249199	-1.64016	-0.713837	AT1G80030		DJA7__Molecular chaperone Hsp40/DnaJ family protein
A_84_P21670	0.0464121	0.00334077	-1.64036	-0.71401	AT5G63800	BGAL6, MUM2	BGAL6_MUM2__Glycosyl hydrolase family 35 protein
A_84_P221816	0.0235566	0.000595748	-1.64043	-0.714071	AT2G21860		violaxanthin de-epoxidase-relatedviolaxanthin de-epoxidase-related
A_84_P820316	0.0327059	0.00144606	-1.64115	-0.714706	AT4G26790		GDSL-like Lipase/Acylhydrolase superfamily protein
A_84_P206348	0.0448968	0.0030788	-1.64585	-0.718834	AT1G60060		Serine/threonine-protein kinase WNK (With No Lysine)-related
A_84_P67034	0.0382232	0.00207851	-1.64586	-0.718841	AT1G55910	ZIP11	ZIP11__zinc transporter 11 precursor
A_84_P868534	0.022379	0.000519964	-1.64636	-0.719277	AT3G01060
A_84_P582063	0.00884543	2.41729e-05	-1.6465	-0.719403	AT3G11090	LBD21	LBD21__LOB domain-containing protein 21
A_84_P760300	0.0187191	0.000322976	-1.64706	-0.719895	AT3G28160;AT3G29798	0
A_84_P825671	0.031304	0.00129337	-1.64847	-0.721125	AT4G08940		Ubiquitin carboxyl-terminal hydrolase family protein
A_84_P19650	0.0382895	0.00209077	-1.64857	-0.721219	AT1G49560		Homeodomain-like superfamily protein
A_84_P848405	0.0177514	0.000277054	-1.65019	-0.722632	AT2G17695
A_84_P17021	0.0254436	0.00078549	-1.65036	-0.722778	AT1G50250	FTSH1	FTSH1__FTSH protease 1
A_84_P856852	0.0284988	0.000993985	-1.65298	-0.725071	AT3G46870		Pentatricopeptide repeat (PPR) superfamily protein
A_84_P855921	0.0327272	0.00144843	-1.65365	-0.725657	AT1G50250	FTSH1	FTSH1__FTSH protease 1
A_84_P19460	0.0466166	0.00337413	-1.65387	-0.725842	AT4G05410	YAO	YAO__Transducin/WD40 repeat-like superfamily protein
A_84_P10051	0.0335926	0.00153318	-1.65458	-0.726461	AT4G23300	CRK22	CRK22__cysteine-rich RLK (RECEPTOR-like protein kinase) 22
A_84_P848914	0.048118	0.00362972	-1.6546	-0.726479	AT4G17840
A_84_P847471	0.0432098	0.00277249	-1.65471	-0.726577	AT1G33720	CYP76C6	CYP76C6__cytochrome P450, family 76, subfamily C, polypeptide 6
A_84_P589834	0.0474294	0.00350926	-1.65495	-0.726791	AT1G54385		ARM repeat superfamily proteinARM repeat superfamily protein
A_84_P20003	0.0228508	0.000555672	-1.6558	-0.727532	AT1G68130	AtIDD14, IDD14, IDD14alpha, IDD14beta	AtIDD14_IDD14_IDD14alpha_IDD14beta__indeterminate(ID)-domain 14
A_84_P15477	0.0274646	0.000922929	-1.65648	-0.728116	AT3G10000	EDA31	EDA31__Homeodomain-like superfamily protein
A_84_P19769	0.0190053	0.000336294	-1.65701	-0.728581	AT5G61570		Protein kinase superfamily protein
A_84_P23649	0.0401747	0.00237199	-1.65758	-0.729074	AT1G31050		basic helix-loop-helix (bHLH) DNA-binding superfamily protein
A_84_P12706	0.0364947	0.0018793	-1.65848	-0.729863	AT3G20240		Mitochondrial substrate carrier family protein
A_84_P763517	0.0183076	0.000303172	-1.65852	-0.729893	AT4G07725		transposable element gene
A_84_P243195	0.0307656	0.00123823	-1.65885	-0.730183	AT4G29310		Protein of unknown function (DUF1005)
A_84_P15647	0.0236419	0.000601738	-1.66141	-0.732406	AT3G62110		Pectin lyase-like superfamily protein
A_84_P21757	0.0382895	0.00208849	-1.66183	-0.732771	AT1G31040		PLATZ transcription factor family protein
A_84_P13934	0.0308636	0.00125	-1.66226	-0.733146	AT5G05270		AtCHIL_CHIL__Chalcone-flavanone isomerase family protein
A_84_P755262	0.0168146	0.000223525	-1.66277	-0.733586	AT2G18260	ATSYP112, SYP112	ATSYP112_SYP112__syntaxin of plants 112
A_84_P115622	0.0137599	0.000121937	-1.66283	-0.733642	AT4G28230
A_84_P610677	0.0432403	0.00277803	-1.6637	-0.734399	AT3G57200
A_84_P595350	0.0380867	0.00206491	-1.66578	-0.736196	AT2G32100	ATOFP16, OFP16	ATOFP16_OFP16__ovate family protein 16
A_84_P831367	0.0364947	0.00188336	-1.6659	-0.736303	AT1G14430		glyoxal oxidase-related protein
A_84_P11394	0.034848	0.00167779	-1.66682	-0.737095	AT1G10270	GRP23	GRP23__glutamine-rich protein 23
A_84_P829677	0.0102009	4.87454e-05	-1.66692	-0.737187	AT5G23420	HMGB6	HMGB6__high-mobility group box 6
A_84_P23747	0.00894727	2.93553e-05	-1.668	-0.738117	AT1G10900		Phosphatidylinositol-4-phosphate 5-kinase family protein
A_84_P22031	0.0418366	0.00260702	-1.66902	-0.739	AT2G22990	SCPL8, SNG1	SCPL8_SNG1__sinapoylglucose 1
A_84_P805176	0.0446196	0.0029976	-1.66968	-0.739571	AT3G61490		Pectin lyase-like superfamily protein
A_84_P13867	0.0411388	0.00250845	-1.67197	-0.741545	AT4G30980	LRL2	LRL2__LJRHL1-like 2
A_84_P12757	0.0138609	0.000132246	-1.67418	-0.743456	AT3G49220		Plant invertase/pectin methylesterase inhibitor superfamily
A_84_P240075	0.0224867	0.000533278	-1.67444	-0.743676	AT5G51670		Protein of unknown function (DUF668)
A_84_P123932	0.0292999	0.00108515	-1.67505	-0.744205	AT1G79510		Uncharacterized conserved protein (DUF2358)
A_84_P11458	0.0240067	0.000647129	-1.67637	-0.745343	AT1G80270	PPR596	PPR596__PENTATRICOPEPTIDE REPEAT 596
A_84_P23848	0.0356994	0.00178565	-1.67794	-0.746695	AT2G25060	AtENODL14, ENODL14	AtENODL14_ENODL14__early nodulin-like protein 14
A_84_P307040	0.0160897	0.000199729	-1.67796	-0.746704	AT4G00370	ANTR2, PHT4;4	ANTR2_PHT4;4__Major facilitator superfamily protein
A_84_P521249	0.0325659	0.00142559	-1.67819	-0.746905	AT5G54400		S-adenosyl-L-methionine-dependent methyltransferases superfamily protein
A_84_P853567	0.0423479	0.00266641	-1.68015	-0.748591	AT5G28500
A_84_P755523	0.028774	0.00101855	-1.68023	-0.748657	AT2G41950
A_84_P13191	0.0290938	0.00106594	-1.68074	-0.749097	AT5G21100		Plant L-ascorbate oxidase
A_84_P840305	0.0366491	0.00189701	-1.68075	-0.749107	AT3G28960		Transmembrane amino acid transporter family protein
A_84_P845813	0.0207735	0.000442133	-1.68098	-0.7493	AT4G14120
A_84_P15342	0.038253	0.00208356	-1.68175	-0.749959	AT2G41820		PXC3__Leucine-rich repeat protein kinase family protein
A_84_P20023	0.00884543	2.38649e-05	-1.68197	-0.750151	AT1G07180	ATNDI1, NDA1	ATNDI1_NDA1__alternative NAD(P)H dehydrogenase 1
A_84_P13171	0.0310376	0.00126439	-1.68211	-0.750275	AT5G66770		GRAS family transcription factor
A_84_P10220	0.0196122	0.000373284	-1.68411	-0.751984	AT5G35970		P-loop containing nucleoside triphosphate hydrolases superfamily protein
A_84_P809951	0.0276394	0.000939044	-1.68432	-0.752169	AT4G23490		Protein of unknown function (DUF604)
A_84_P810121	0.0401747	0.00237379	-1.68515	-0.752877	AT1G58360	AAP1, NAT2	AAP1_AtAAP1_NAT2__amino acid permease 1
A_84_P549559	0.0392906	0.0022412	-1.68521	-0.752932	AT5G38100		S-adenosyl-L-methionine-dependent methyltransferases superfamily protein
A_84_P821540	0.0205423	0.000422757	-1.68572	-0.753368	AT3G55010	ATPURM, EMB2818, PUR5	PUR5__phosphoribosylformylglycinamidine cyclo-ligase, chl/phosphoribosyl-aminoimidazole synthetase
A_84_P861375	0.0214656	0.000473842	-1.68582	-0.753453	AT1G32060	PRK	PRK__phosphoribulokinase
A_84_P248025	0.0330822	0.00148225	-1.68672	-0.754217	AT2G42800	AtRLP29, RLP29	AtRLP29_RLP29__receptor like protein 29
A_84_P828254	0.0264485	0.000848969	-1.68674	-0.754235	AT5G63040
A_84_P16470	0.0150403	0.000164415	-1.68885	-0.756041	AT3G23000	ATSR2, ATSRPK1, CIPK7, PKS7, SnRK3.10	ATSR2_ATSRPK1_CIPK7_PKS7_SnRK3.10__CBL-interacting protein kinase 7
A_84_P18661	0.0437187	0.00285036	-1.68965	-0.756724	AT5G04660	CYP77A4	CYP77A4__cytochrome P450, family 77, subfamily A, polypeptide 4
A_84_P22168	0.0345081	0.00163833	-1.68969	-0.756763	AT3G21010		transposable element gene
A_84_P721249	0.0338707	0.00157591	-1.68972	-0.756784	AT5G41612		other RNA
A_84_P800891	0.0391685	0.00221075	-1.69015	-0.757148	AT2G32480	ARASP	ARASP__ARABIDOPSIS SERIN PROTEASE
A_84_P12127	0.0437155	0.00284593	-1.69381	-0.760273	AT5G40820	ATATR, ATR, ATRAD3	ATATR_ATR_ATRAD3__Ataxia telangiectasia-mutated and RAD3-related
A_84_P15747	0.0423479	0.00266927	-1.69383	-0.76029	AT4G28630	ABCB23, ATATM1, ATM1	ABCB23_ATATM1_ATM1__ABC transporter of the mitochondrion 1
A_84_P21618	0.0488945	0.00382862	-1.69394	-0.760379	AT5G50160	ATFRO8, FRO8	ATFRO8_FRO8__ferric reduction oxidase 8
A_84_P530419	0.027372	0.000912843	-1.69467	-0.761002	AT2G01990
A_84_P11494	0.0196122	0.000369824	-1.69481	-0.761127	AT1G67870		glycine-rich protein
A_84_P766073	0.0442227	0.00294961	-1.69538	-0.76161	AT5G35796
A_84_P787140	0.0496383	0.00396482	-1.69585	-0.762005	AT5G49730;AT5G49740	ATFRO6,FRO6,ATFRO7,FRO7
A_84_P12759	0.0391685	0.00221358	-1.69979	-0.765357	AT3G49670	BAM2	BAM2__Leucine-rich receptor-like protein kinase family protein
A_84_P151138	0.0288338	0.00102627	-1.70155	-0.766846	AT3G63210	MARD1	MARD1__Protein of unknown function (DUF581)
A_84_P11901	0.0354334	0.00175858	-1.7035	-0.768503	AT1G06100		Fatty acid desaturase family protein
A_84_P20503	0.0464121	0.00333699	-1.70544	-0.770145	AT4G34760		SAUR50__SAUR-like auxin-responsive protein family
A_84_P760791	0.023539	0.00059205	-1.70603	-0.770639	AT3G54060
A_84_P758763	0.0261225	0.000834406	-1.70792	-0.772244	AT3G28160;AT3G29798	0
A_84_P841211	0.0335926	0.0015317	-1.70804	-0.772343	AT3G25570;AT3G25572	CPuORF11
A_84_P847435	0.0274035	0.000915165	-1.70868	-0.772885	AT3G08600		Protein of unknown function (DUF1191)
A_84_P777695	0.0299119	0.0011559	-1.71528	-0.778448	AT3G23290	LSH4	LSH4__Protein of unknown function (DUF640)
A_84_P22740	0.00894727	2.76353e-05	-1.71737	-0.780205	AT1G77200		Integrase-type DNA-binding superfamily protein
A_84_P579017	0.0464121	0.00334094	-1.71775	-0.780521	AT1G07490	DVL9, RTFL3	DVL9_RTFL3__ROTUNDIFOLIA like 3
A_84_P12616	0.0143606	0.000142345	-1.71797	-0.780705	AT2G32220		Ribosomal L27e protein family
A_84_P761712	0.037503	0.00200027	-1.71844	-0.781103	AT3G51075		other RNA
A_84_P12750	0.0399309	0.0023299	-1.71881	-0.781408	AT3G47430	PEX11B	PEX11B__peroxin 11B
A_84_P830397	0.0244976	0.000693722	-1.71917	-0.781709	AT3G24080		KRR1 family proteinKRR1 family protein
A_84_P575291	0.0489943	0.00385743	-1.7192	-0.781734	AT5G36740		Acyl-CoA N-acyltransferase with RING/FYVE/PHD-type zinc finger protein
A_84_P19829	0.0474294	0.00350986	-1.71949	-0.781978	AT5G58390		Peroxidase superfamily protein
A_84_P16534	0.0335926	0.00154663	-1.72011	-0.782498	AT3G48160	DEL1, E2FE, E2L3	DEL1_E2FE_E2L3__DP-E2F-like 1
A_84_P23531	0.0177412	0.000274734	-1.72079	-0.78307	AT1G33240	AT-GTL1, GTL1	AT-GTL1_ATGTL1_GTL1__GT-2-like 1
A_84_P845749	0.0117539	7.73087e-05	-1.72186	-0.78397	AT3G06770		Pectin lyase-like superfamily protein
A_84_P826969	0.0227522	0.000545369	-1.72208	-0.784151	AT1G65030		Transducin/WD40 repeat-like superfamily protein
A_84_P12412	0.02377	0.000611144	-1.72218	-0.784236	AT1G60890		Phosphatidylinositol-4-phosphate 5-kinase family protein
A_84_P22205	0.022379	0.000523681	-1.72289	-0.784832	AT1G48460
A_84_P808242	0.0273239	0.000909607	-1.72352	-0.785355	AT1G14345		NAD(P)-linked oxidoreductase superfamily protein
A_84_P750030	0.0203381	0.000409315	-1.72414	-0.785877	AT1G73445		transposable element gene
A_84_P71224	0.0448831	0.00307311	-1.72531	-0.786855	AT2G35350	PLL1	PLL1__poltergeist like 1
A_84_P23328	0.0234249	0.000583621	-1.72568	-0.787165	AT4G31600		UTr7__UDP-N-acetylglucosamine (UAA) transporter family
A_84_P19279	0.0366522	0.00190586	-1.72793	-0.789042	AT3G07050	NSN1	NSN1__GTP-binding family protein
A_84_P284250	0.0345419	0.00165475	-1.72938	-0.790254	AT5G27360	SFP2	SFP2__Major facilitator superfamily protein
A_84_P600900	0.0259561	0.000818735	-1.73042	-0.791126	AT3G56870
A_84_P17147	0.0378685	0.00204157	-1.73079	-0.791432	AT1G28670	ARAB-1	ARAB-1__GDSL-like Lipase/Acylhydrolase superfamily protein
A_84_P105006	0.0322069	0.00139403	-1.73124	-0.791804	AT5G40830		S-adenosyl-L-methionine-dependent methyltransferases superfamily protein
A_84_P824287	0.0124689	9.61612e-05	-1.7316	-0.792108	AT1G70230	AXY4, TBL27	AXY4_TBL27__TRICHOME BIREFRINGENCE-LIKE 27
A_84_P17807	0.0231688	0.000570952	-1.73257	-0.792916	AT5G43080	CYCA3;1	CYCA3;1__Cyclin A3;1
A_84_P11330	0.046115	0.003267	-1.73336	-0.793575	AT1G11545	XTH8	XTH8__xyloglucan endotransglucosylase/hydrolase 8
A_84_P18896	0.0411537	0.00251453	-1.73421	-0.794277	AT1G71480		Nuclear transport factor 2 (NTF2) family protein
A_84_P11254	0.0222676	0.000514672	-1.73575	-0.795563	AT5G60450	ARF4	ARF4__auxin response factor 4
A_84_P851252	0.0318472	0.0013431	-1.73627	-0.795995	AT4G31400	CTF7	AtCTF7_CTF7_ECO1__damaged DNA binding;DNA-directed DNA polymerases
A_84_P816308	0.0457288	0.00320999	-1.73696	-0.796563	AT5G05200		Protein kinase superfamily protein
A_84_P20911	0.0352317	0.00171999	-1.73762	-0.79711	AT1G69780	ATHB13	ATHB13__Homeobox-leucine zipper protein family
A_84_P14745	0.0151361	0.000168962	-1.73793	-0.797373	AT4G11440		Mitochondrial substrate carrier family protein
A_84_P23234	0.00894727	2.91153e-05	-1.73815	-0.797552	AT4G02630		Protein kinase superfamily protein
A_84_P21952	0.037886	0.00204582	-1.73876	-0.798059	AT2G43710	FAB2, SSI2	AtSSI2_FAB2_LDW1_SSI2__Plant stearoyl-acyl-carrier-protein desaturase family protein
A_84_P547725	0.0488747	0.0038195	-1.74083	-0.799774	AT5G09580
A_84_P812373	0.0251225	0.000762187	-1.74112	-0.800015	AT5G01410	ATPDX1, ATPDX1.3, PDX1, PDX1.3, RSR4	ATPDX1_ATPDX1.3_PDX1_PDX1.3_RSR4__Aldolase-type TIM barrel family protein
A_84_P15323	0.0289472	0.00104871	-1.74247	-0.801136	AT1G32240	KAN2	KAN2__Homeodomain-like superfamily protein
A_84_P757718	0.0198988	0.000389619	-1.74262	-0.80126	AT2G24755		other RNA
A_84_P15700	0.0394184	0.00225796	-1.74307	-0.801632	AT4G13710		Pectin lyase-like superfamily protein
A_84_P810878	0.0152055	0.000170441	-1.7431	-0.801657	AT3G14420		GOX1__Aldolase-type TIM barrel family protein
A_84_P751365	0.0176837	0.0002593	-1.74352	-0.802004	AT1G45201	ATTLL1, TLL1	ATTLL1_TLL1__triacylglycerol lipase-like 1
A_84_P606916	0.0275219	0.000933533	-1.74457	-0.802871	AT2G30890;AT2G30900	TBL43
A_84_P182154	0.0318838	0.00135129	-1.74667	-0.804609	AT5G49730	ATFRO6, FRO6	ATFRO6_FRO6__ferric reduction oxidase 6
A_84_P85719	0.0419803	0.00262407	-1.74773	-0.805483	AT3G44940		Protein of unknown function (DUF1635)
A_84_P587896	0.0474294	0.0035106	-1.74968	-0.807088	AT1G05420	ATOFP12, OFP12	ATOFP12_OFP12__ovate family protein 12
A_84_P542466	0.0277408	0.0009458	-1.74995	-0.807315	AT5G36710;AT5G36800	0
A_84_P598030	0.0288338	0.00102459	-1.75045	-0.807729	AT2G31270	ATCDT1A, CDT1, CDT1A	ATCDT1A_CDT1_CDT1A__homolog of yeast CDT1 A
A_84_P549710	0.00466105	3.99404e-06	-1.7514	-0.808512	AT1G05950
A_84_P573880	0.0312221	0.0012842	-1.75264	-0.809528	AT1G79150		binding
A_84_P830261	0.0177172	0.000270846	-1.75389	-0.810554	AT3G05480	ATRAD9, RAD9	ATRAD9_RAD9__cell cycle checkpoint control protein family
A_84_P190804	0.049277	0.00391098	-1.75426	-0.81086	AT5G09460;AT5G09461;AT5G09462;AT5G09463	AJAX3,CPuORF43,AJAX3,CPuORF42,AJAX3,CPuORF41,AJAX3
A_84_P22043	0.0318906	0.00135316	-1.75429	-0.810885	AT2G37560	ATORC2, ORC2	ATORC2_ORC2__origin recognition complex second largest subunit 2
A_84_P232159	0.038253	0.00208358	-1.75444	-0.811011	AT2G32530	ATCSLB03, ATCSLB3, CSLB03	ATCSLB03_ATCSLB3_CSLB03__cellulose synthase-like B3
A_84_P816662	0.0176837	0.00025991	-1.75477	-0.811284	AT2G47930	AGP26, ATAGP26	AGP26_ATAGP26__arabinogalactan protein 26
A_84_P825582	0.0191195	0.000342744	-1.75538	-0.811784	AT2G41040		S-adenosyl-L-methionine-dependent methyltransferases superfamily protein
A_84_P21335	0.0248797	0.000743297	-1.75817	-0.814074	AT4G01030		pentatricopeptide (PPR) repeat-containing protein
A_84_P22412	0.0113029	6.20393e-05	-1.76049	-0.815974	AT4G39410	ATWRKY13, WRKY13	ATWRKY13_WRKY13__WRKY DNA-binding protein 13
A_84_P824302	0.0408623	0.00247315	-1.76437	-0.819153	AT4G29310		Protein of unknown function (DUF1005)
A_84_P13857	0.0401747	0.00236934	-1.76659	-0.82097	AT4G28780		GDSL-like Lipase/Acylhydrolase superfamily protein
A_84_P11957	0.0159264	0.000196074	-1.76688	-0.821203	AT4G26540		Leucine-rich repeat receptor-like protein kinase family protein
A_84_P815188	0.0483192	0.00371429	-1.76716	-0.821436	AT2G25080	ATGPX1, GPX1	ATGPX1_GPX1__glutathione peroxidase 1
A_84_P813506	0.0446581	0.00301197	-1.76778	-0.821939	AT4G22570	APT3	APT3__adenine phosphoribosyl transferase 3
A_84_P290554	0.043035	0.00275378	-1.76814	-0.822229	AT3G14740		RING/FYVE/PHD zinc finger superfamily protein
A_84_P838518	0.0164286	0.000214969	-1.76904	-0.82297	AT1G50280		Phototropic-responsive NPH3 family protein
A_84_P24138	0.00530427	4.79091e-06	-1.77078	-0.824385	AT3G56330		N2,N2-dimethylguanosine tRNA methyltransferase
A_84_P18868	0.00903297	3.58019e-05	-1.77084	-0.82443	AT5G19730		Pectin lyase-like superfamily protein
A_84_P610685	0.0308636	0.00124988	-1.7718	-0.825215	AT3G59670
A_84_P848652	0.0140399	0.000137202	-1.77236	-0.825674	AT1G32060	PRK	PRK__phosphoribulokinasePRK__phosphoribulokinase
A_84_P827727	0.0215667	0.000478495	-1.77384	-0.826879	AT5G56860	GATA21, GNC	GATA21_GNC__GATA type zinc finger transcription factor family protein
A_84_P12408	0.0312419	0.00128581	-1.77397	-0.826982	AT1G73630		EF hand calcium-binding protein family
A_84_P21684	0.0151022	0.00016808	-1.77398	-0.826992	AT5G67200		Leucine-rich repeat protein kinase family protein
A_84_P186234	0.0120206	8.6301e-05	-1.7753	-0.828063	AT3G25590
A_84_P761052	0.0210369	0.000455534	-1.77696	-0.829411	AT3G52720	ACA1, ATACA1, CAH1	ACA1_ATACA1_CAH1__alpha carbonic anhydrase 1
A_84_P753742	0.0350651	0.00169889	-1.7817	-0.833255	AT1G04778
A_84_P16381	0.0374875	0.00199857	-1.78434	-0.835392	AT2G34190		Xanthine/uracil permease family protein
A_84_P231649	0.0132094	0.000107609	-1.78518	-0.836073	AT3G24080		KRR1 family proteinKRR1 family protein
A_84_P15998	0.0345419	0.00165426	-1.78533	-0.836191	AT5G64630	FAS2, MUB3.9, NFB01, NFB1	FAS2_MUB3.9_NFB01_NFB1__Transducin/WD40 repeat-like superfamily protein
A_84_P819038	0.0291012	0.00106689	-1.78872	-0.838924	AT1G33240	AT-GTL1, GTL1	AT-GTL1_ATGTL1_GTL1__GT-2-like 1
A_84_P22318	0.0266572	0.000864928	-1.79012	-0.840053	AT4G12830		alpha/beta-Hydrolases superfamily protein
A_84_P13781	0.0326851	0.00144127	-1.79325	-0.842576	AT1G23340		Protein of Unknown Function (DUF239)
A_84_P15740	0.0469547	0.00342777	-1.79411	-0.843269	AT4G27030	FAD4, FADA	FAD4_FADA__fatty acid desaturase A
A_84_P15126	0.0208472	0.00044609	-1.79421	-0.843345	AT1G69160
A_84_P540304	0.022729	0.000544286	-1.79606	-0.844833	AT3G02500
A_84_P835299	0.0352417	0.00172213	-1.79633	-0.845053	AT2G41510	ATCKX1, CKX1	ATCKX1_CKX1_cytokinin oxidase/dehydrogenase 1ATCKX1_CKX1__cytokinin oxidase/dehydrogenase 1
A_84_P806618	0.0238492	0.00062745	-1.79671	-0.845356	AT2G26080	AtGLDP2, GLDP2	AtGLDP2_GLDP2__glycine decarboxylase P-protein 2
A_84_P194524	0.0177514	0.000277481	-1.79719	-0.845741	AT2G29760	OTP81	OTP81__Tetratricopeptide repeat (TPR)-like superfamily protein
A_84_P12173	0.0187287	0.000325782	-1.79829	-0.846628	AT5G53730		NHL26__Late embryogenesis abundant (LEA) hydroxyproline-rich glycoprotein family
A_84_P592388	0.02377	0.000613984	-1.7985	-0.846792	AT5G43250	NF-YC13	NF-YC13__nuclear factor Y, subunit C13
A_84_P21472	0.0487543	0.00380175	-1.80112	-0.848891	AT4G14790	ATSUV3, EDA15	ATSUV3_EDA15__ATP-dependent RNA helicase, mitochondrial (SUV3)
A_84_P23199	0.0288939	0.00103669	-1.80229	-0.849832	AT3G58070	GIS	GIS__C2H2 and C2HC zinc fingers superfamily protein
A_84_P539380	0.0426993	0.0027143	-1.80302	-0.850419	AT2G35075
A_84_P13779	0.0240067	0.000647163	-1.80469	-0.85175	AT4G03270	CYCD6;1	CYCD6;1__Cyclin D6;1
A_84_P762563	0.0393043	0.0022438	-1.80495	-0.851956	AT3G57157		other RNA
A_84_P13494	0.0436169	0.00282132	-1.80578	-0.852621	AT2G36690		2-oxoglutarate (2OG) and Fe(II)-dependent oxygenase superfamily protein
A_84_P788639	0.0489652	0.00384427	-1.80607	-0.85285	AT3G03770		Leucine-rich repeat protein kinase family protein
A_84_P856045	0.0250785	0.000755699	-1.80638	-0.853105	AT2G25080	ATGPX1, GPX1	ATGPX1_GPX1__glutathione peroxidase 1
A_84_P21617	0.0313368	0.00129618	-1.80737	-0.853893	AT5G49910	cpHsc70-2, HSC70-7	HSC70-7_cpHsc70-2__chloroplast heat shock protein 70-2
A_84_P12842	0.0413022	0.00252812	-1.80751	-0.854002	AT4G08150	BP, BP1, KNAT1	BP_BP1_KNAT1__KNOTTED-like from Arabidopsis thaliana
A_84_P240205	0.0244976	0.000696661	-1.80806	-0.854446	AT2G27840	HDA13, HDT04, HDT4	HD2D_HDA13_HDT04_HDT4__histone deacetylase-related / HD-related
A_84_P10678	0.040913	0.00247777	-1.80808	-0.85446	AT2G28050		Pentatricopeptide repeat (PPR) superfamily protein
A_84_P11318	0.0378685	0.00204068	-1.80817	-0.854529	AT1G35310	MLP168	MLP168__MLP-like protein 168
A_84_P292434	0.0168645	0.000224593	-1.80997	-0.855969	AT2G47930	AGP26, ATAGP26	AGP26_ATAGP26__arabinogalactan protein 26
A_84_P20132	0.0345081	0.00163824	-1.81012	-0.856086	AT2G21210		SAUR6__SAUR-like auxin-responsive protein family
A_84_P843020	0.0250785	0.000757276	-1.81077	-0.856601	AT1G07010	AtSLP1, SLP1	AtSLP1_SLP1__Calcineurin-like metallo-phosphoesterase superfamily protein
A_84_P802670	0.0320601	0.0013744	-1.81087	-0.856686	AT4G08150	BP, BP1, KNAT1	BP_BP1_KNAT1__KNOTTED-like from Arabidopsis thaliana
A_84_P10906	0.0491762	0.00389234	-1.81506	-0.860017	AT3G58120	ATBZIP61, BZIP61	ATBZIP61_BZIP61__Basic-leucine zipper (bZIP) transcription factor family protein
A_84_P800839	0.0331351	0.00148874	-1.81524	-0.860158	AT1G22710	ATSUC2, SUC2, SUT1	ATSUC2_SUC2_SUT1__sucrose-proton symporter 2
A_84_P10011	0.0196122	0.000373855	-1.81585	-0.860644	AT4G09350	CRRJ, NdhT	CRRJ_DJC75_NdhT__Chaperone DnaJ-domain superfamily protein
A_84_P20990	0.0299817	0.00116583	-1.81756	-0.862	AT1G71850		Ubiquitin carboxyl-terminal hydrolase family protein
A_84_P837093	0.0381845	0.00207464	-1.8213	-0.86497	AT1G14280	PKS2	PKS2__phytochrome kinase substrate 2PKS2__phytochrome kinase substrate 2
A_84_P753729	0.0478705	0.00358442	-1.82271	-0.866082	AT1G48745
A_84_P767998	0.0317254	0.00132547	-1.82275	-0.866116	AT5G42146
A_84_P11240	0.0447349	0.00304089	-1.82638	-0.868987	AT1G56110	NOP56	NOP56__homolog of nucleolar protein NOP56
A_84_P843303	0.0415637	0.00256146	-1.82903	-0.871078	AT3G02500
A_84_P825382	0.0351827	0.00171297	-1.82913	-0.871157	AT3G51895	AST12, SULTR3;1	AST12_SULTR3;1__sulfate transporter 3;1
A_84_P815691	0.0445615	0.00298253	-1.82926	-0.871263	AT3G49670	BAM2	BAM2__Leucine-rich receptor-like protein kinase family protein
A_84_P577221	0.0240067	0.000633972	-1.83027	-0.872054	AT5G24330	ATXR6, SDG34	ATXR6_SDG34__ARABIDOPSIS TRITHORAX-RELATED PROTEIN 6
A_84_P848773	0.0417661	0.00258778	-1.83077	-0.87245	AT4G15393;AT4G15396	CYP72A5,CYP72A6
A_84_P66124	0.0441825	0.00293315	-1.83162	-0.873121	AT4G09900	ATMES12, MES12	ATMES12_MES12__methyl esterase 12
A_84_P520907	0.0478029	0.00357248	-1.83182	-0.873279	AT3G48250	BIR6	BIR6__Pentatricopeptide repeat (PPR) superfamily protein
A_84_P16281	0.0392906	0.00223966	-1.83264	-0.87392	AT2G24820	AtTic55, Tic55, TIC55-II	AtTic55_TIC55-II_Tic55__translocon at the inner envelope membrane of chloroplasts 55-II
A_84_P19225	0.0171883	0.000240037	-1.83366	-0.874723	AT1G07370	ATPCNA1, PCNA1	ATPCNA1_PCNA1__proliferating cellular nuclear antigen 1
A_84_P99496	0.016335	0.000211934	-1.83949	-0.879307	AT5G23420	HMGB6	HMGB6__high-mobility group box 6HMGB6__high-mobility group box 6
A_84_P12766	0.0258213	0.000809891	-1.83959	-0.879383	AT3G51240	F3H, F3'H, TT6	F3'H_F3H_TT6__flavanone 3-hydroxylase
A_84_P10101	0.0183513	0.000308978	-1.84091	-0.880417	AT4G34610	BLH6	BLH6__BEL1-like homeodomain 6
A_84_P11118	0.0395986	0.00229228	-1.84213	-0.881371	AT5G10390		H3.1__Histone superfamily protein
A_84_P127561	0.0293697	0.00109151	-1.8434	-0.88237	AT4G15680		Thioredoxin superfamily protein
A_84_P867201	0.0457815	0.00323372	-1.84342	-0.882382	AT5G23750		Remorin family protein
A_84_P18061	0.0405709	0.00243168	-1.84412	-0.882935	AT1G10790
A_84_P560726	0.0333397	0.0015041	-1.84413	-0.882937	AT3G13980
A_84_P525105	0.0289472	0.00104816	-1.84463	-0.883329	AT2G04790
A_84_P533182	0.0498602	0.00402078	-1.84471	-0.883391	AT2G37380	MAKR3	MAKR3__
A_84_P750345	0.0327885	0.001454	-1.85026	-0.88773	AT1G49370
A_84_P24069	0.0261225	0.00082987	-1.85067	-0.888046	AT3G16870	GATA17	GATA17__GATA transcription factor 17
A_84_P525765	0.0495355	0.00394558	-1.85071	-0.888076	AT1G07270		Cell division control, Cdc6Cell division control, Cdc6
A_84_P21871	0.0145606	0.000151277	-1.85105	-0.888342	AT1G66540		Cytochrome P450 superfamily protein
A_84_P804260	0.022772	0.000548621	-1.854	-0.890644	AT5G09460;AT5G09461;AT5G09462;AT5G09463	AJAX3,CPuORF43,AJAX3,CPuORF42,AJAX3,CPuORF41,AJAX3
A_84_P256710	0.0453805	0.00313964	-1.85527	-0.891626	AT3G57940		Domain of unknown function (DUF1726)
A_84_P17063	0.0149289	0.000160967	-1.85666	-0.892707	AT1G30840	ATPUP4, PUP4	ATPUP4_PUP4__purine permease 4
A_84_P819249	0.0272019	0.000900677	-1.86093	-0.896028	AT5G42720		Glycosyl hydrolase family 17 protein
A_84_P65224	0.0283054	0.000983303	-1.86545	-0.899522	AT2G28350	ARF10	ARF10__auxin response factor 10
A_84_P18040	0.0272501	0.000903728	-1.86615	-0.900063	AT1G11600	CYP77B1	CYP77B1__cytochrome P450, family 77, subfamily B, polypeptide 1
A_84_P23290	0.0489943	0.00386156	-1.86824	-0.90168	AT4G23290	CRK21	CRK21__cysteine-rich RLK (RECEPTOR-like protein kinase) 21
A_84_P11463	0.0420848	0.00263353	-1.87075	-0.903618	AT1G73620		Pathogenesis-related thaumatin superfamily protein
A_84_P20899	0.0176978	0.000263054	-1.87765	-0.908929	AT1G10640		Pectin lyase-like superfamily protein
A_84_P10523	0.0345419	0.00165162	-1.87887	-0.909862	AT1G34040		Pyridoxal phosphate (PLP)-dependent transferases superfamily protein
A_84_P806838	0.0482605	0.00367853	-1.87974	-0.910531	AT3G15400	ATA20	ATA20__anther 20
A_84_P23582	0.0419855	0.00262537	-1.88487	-0.914462	AT5G15948;AT5G15950	CPuORF1
A_84_P14983	0.0177412	0.000274921	-1.88551	-0.914956	AT5G46740	UBP21	UBP21__ubiquitin-specific protease 21
A_84_P181494	0.0211883	0.000465191	-1.88744	-0.916429	AT3G48280	CYP71A25	CYP71A25__cytochrome P450, family 71, subfamily A, polypeptide 25
A_84_P10755	0.0354391	0.00176051	-1.88852	-0.917255	AT3G03060		P-loop containing nucleoside triphosphate hydrolases superfamily protein
A_84_P14533	0.0353379	0.00174018	-1.88942	-0.917947	AT3G05600		alpha/beta-Hydrolases superfamily protein
A_84_P15547	0.0457288	0.00319472	-1.88995	-0.918349	AT3G22560		Acyl-CoA N-acyltransferases (NAT) superfamily protein
A_84_P224349	0.044746	0.0030498	-1.89282	-0.920536	AT2G46040		ARID/BRIGHT DNA-binding domain;ELM2 domain protein
A_84_P238483	0.0336427	0.00155062	-1.89925	-0.925432	AT5G04895		ABO6__DEA(D/H)-box RNA helicase family protein
A_84_P800447	0.00895168	3.37925e-05	-1.89948	-0.925603	AT3G46940	DUT1	DUT1__DUTP-PYROPHOSPHATASE-LIKE 1DUT1__DUTP-PYROPHOSPHATASE-LIKE 1
A_84_P13693	0.0243001	0.000679834	-1.89961	-0.925703	AT3G46940	DUT1	DUT1__DUTP-PYROPHOSPHATASE-LIKE 1DUT1__DUTP-PYROPHOSPHATASE-LIKE 1
A_84_P23169	0.0394248	0.00226164	-1.90056	-0.926426	AT3G51420	ATSSL4, SSL4	ATSSL4_SSL4__strictosidine synthase-like 4
A_84_P105556	0.0307656	0.00123311	-1.9019	-0.927438	AT5G63100		S-adenosyl-L-methionine-dependent methyltransferases superfamily protein
A_84_P786857	0.0299119	0.00115502	-1.90209	-0.927587	AT4G26600		S-adenosyl-L-methionine-dependent methyltransferases superfamily protein
A_84_P23359	0.0222676	0.000514222	-1.90256	-0.927941	AT4G39770	TPPH	TPPH__Haloacid dehalogenase-like hydrolase (HAD) superfamily protein
A_84_P17249	0.0463355	0.00329275	-1.90273	-0.928071	AT2G47490	ATNDT1, NDT1	ATNDT1_NDT1__NAD+ transporter 1
A_84_P10370	0.0389591	0.00215751	-1.90391	-0.928966	AT5G04230	ATPAL3, PAL3	ATPAL3_PAL3__phenyl alanine ammonia-lyase 3
A_84_P19878	0.0207547	0.000440961	-1.90716	-0.931425	AT1G64640	AtENODL8, ENODL8	AtENODL8_ENODL8__early nodulin-like protein 8AtENODL8_ENODL8__early nodulin-like protein 8
A_84_P155915	0.0440873	0.00290281	-1.90771	-0.931845	AT5G43370	APT1, PHT1;2, PHT2	APT1_PHT1;2_PHT2__phosphate transporter 2
A_84_P21681	0.0211883	0.000465168	-1.91189	-0.934998	AT5G66460	AtMAN7, MAN7	AtMAN7_MAN7__Glycosyl hydrolase superfamily protein
A_84_P19887	0.0295153	0.00111375	-1.91352	-0.93623	AT1G80760	NIP6, NIP6;1, NLM7	NIP6_NIP6;1_NLM7__NOD26-like intrinsic protein 6;1
A_84_P19966	0.0432403	0.00278075	-1.91682	-0.938717	AT1G69200	FLN2	FLN2__fructokinase-like 2
A_84_P22105	0.0159264	0.000195506	-1.91863	-0.940075	AT3G04030		MYR2__Homeodomain-like superfamily protein
A_84_P14327	0.0476234	0.00353709	-1.91956	-0.940778	AT1G78090	ATTPPB, TPPB	ATTPPB_TPPB__trehalose-6-phosphate phosphatase
A_84_P209948	0.0268056	0.000873468	-1.92318	-0.943497	AT2G32870		TRAF-like family proteinTRAF-like family protein
A_84_P605036	0.0245401	0.000715478	-1.92673	-0.946157	AT1G70120		Protein of unknown function (DUF1163)
A_84_P838032	0.0467446	0.00340362	-1.93005	-0.948639	AT1G68570		AtNPF3.1_NPF3.1__Major facilitator superfamily protein
A_84_P18765	0.0457815	0.00322981	-1.9341	-0.951664	AT5G46280	MCM3	MCM3__Minichromosome maintenance (MCM2/3/5) family protein
A_84_P281450	0.0366522	0.00190735	-1.93719	-0.953964	AT1G21270	WAK2	WAK2__wall-associated kinase 2
A_84_P819143	0.0394981	0.00227081	-1.93856	-0.954986	AT5G49910	cpHsc70-2, HSC70-7	HSC70-7_cpHsc70-2__chloroplast heat shock protein 70-2
A_84_P764604	0.0106611	5.663e-05	-1.93916	-0.955431	AT4G18501
A_84_P17549	0.025812	0.000804826	-1.94022	-0.956217	AT4G00165		Bifunctional inhibitor/lipid-transfer protein/seed storage 2S albumin superfamily protein
A_84_P23533	0.0286969	0.00101079	-1.94194	-0.957501	AT5G57190	PSD2	PSD2__phosphatidylserine decarboxylase 2
A_84_P740964	0.0381845	0.00207392	-1.94278	-0.958122	AT5G08760
A_84_P18056	0.036243	0.00183743	-1.94482	-0.959634	AT1G77870	MUB5	MUB5__membrane-anchored ubiquitin-fold protein 5 precursor
A_84_P131376	0.0177172	0.0002684	-1.94953	-0.963124	AT5G19190
A_84_P563710	0.0318906	0.0013553	-1.94984	-0.963359	AT5G27780		SAUR75__SAUR-like auxin-responsive protein family
A_84_P124012	0.0307656	0.00123787	-1.951	-0.964215	AT5G26790
A_84_P826337	0.0282084	0.000975592	-1.95334	-0.965939	AT2G12462
A_84_P510106	0.0260974	0.000825612	-1.95397	-0.966412	AT2G35840;AT2G35850	0
A_84_P10969	0.0218488	0.000496703	-1.95408	-0.966488	AT4G12390	PME1	PME1__pectin methylesterase inhibitor 1PME1__pectin methylesterase inhibitor 1
A_84_P14999	0.0196122	0.00037517	-1.95445	-0.966763	AT1G64370
A_84_P566307	0.0190263	0.000338379	-1.95447	-0.96678	AT5G06790
A_84_P59580	0.0178206	0.000279474	-1.95593	-0.967855	AT4G34560
A_84_P812952	0.0299119	0.00115349	-1.95868	-0.969885	AT5G45350		proline-rich family protein
A_84_P23341	0.0289562	0.00105152	-1.96221	-0.972483	AT4G34790		SAUR3__SAUR-like auxin-responsive protein family
A_84_P24132	0.0274646	0.000921965	-1.96536	-0.974791	AT3G55120	A11, CFI, TT5	A11_AtCHI_CFI_CHI_TT5__Chalcone-flavanone isomerase family protein
A_84_P23550	0.0245401	0.000717121	-1.96603	-0.975286	AT5G61000	ATRPA70D, RPA70D	ATRPA70D_RPA1D_RPA70D__Replication factor-A protein 1-related
A_84_P808727	0.0367094	0.00191118	-1.97076	-0.978751	AT1G15760		Sterile alpha motif (SAM) domain-containing protein
A_84_P770243	0.0485757	0.00378048	-1.97209	-0.979724	ATMG01060	ORF107G	ORF107G__
A_84_P17551	0.0211883	0.000464504	-1.97252	-0.98004	AT4G00880		SAUR31__SAUR-like auxin-responsive protein family
A_84_P23806	0.0457288	0.00319742	-1.97288	-0.980304	AT1G13600	AtbZIP58, bZIP58	AtbZIP58_bZIP58__basic leucine-zipper 58
A_84_P15874	0.0330735	0.00147105	-1.97656	-0.982991	AT5G24150	SQE5, SQP1	SQE5_SQP1__FAD/NAD(P)-binding oxidoreductase family protein
A_84_P567338	0.0455551	0.00317132	-1.97721	-0.983465	AT5G55570
A_84_P16293	0.0255148	0.000790937	-1.98013	-0.985592	AT2G46570	LAC6	LAC6__laccase 6
A_84_P826445	0.0116369	7.3126e-05	-1.98104	-0.986259	AT4G12390	PME1	PME1__pectin methylesterase inhibitor 1PME1__pectin methylesterase inhibitor 1
A_84_P253555	0.0364947	0.00188278	-1.98322	-0.987845	AT4G14090		UDP-Glycosyltransferase superfamily protein
A_84_P855355	0.0429427	0.0027439	-1.98491	-0.989077	AT5G49730;AT5G49740	ATFRO6,FRO6,ATFRO7,FRO7
A_84_P22499	0.0409498	0.00248663	-1.98494	-0.989096	AT5G25120	CYP71B11	CYP71B11__ytochrome p450, family 71, subfamily B, polypeptide 11
A_84_P21289	0.0156436	0.000186006	-1.98633	-0.990105	AT3G53940		Mitochondrial substrate carrier family protein
A_84_P113332	0.0325852	0.00143084	-1.98887	-0.991949	AT2G31070	TCP10	TCP10__TCP domain protein 10
A_84_P556476	0.0457288	0.00320339	-1.98906	-0.992087	AT4G18750	DOT4	DOT4__Pentatricopeptide repeat (PPR) superfamily protein
A_84_P13642	0.0176978	0.000263724	-1.9907	-0.993277	AT3G28040		Leucine-rich receptor-like protein kinase family protein
A_84_P21252	0.040669	0.00244595	-1.99341	-0.99524	AT3G45680		Major facilitator superfamily protein
A_84_P10591	0.0322069	0.00139482	-1.99503	-0.99641	AT1G25360		Pentatricopeptide repeat (PPR) superfamily protein
A_84_P20381	0.0372713	0.00196757	-1.99657	-0.997524	AT3G63110	ATIPT3, IPT3	ATIPT3_IPT3__isopentenyltransferase 3
A_84_P805355	0.02377	0.000619861	-2.0018	-1.0013	AT1G12460		Leucine-rich repeat protein kinase family protein
A_84_P752347	0.0290634	0.00106281	-2.00584	-1.00421	AT1G62835
A_84_P20876	0.0245401	0.000711148	-2.00637	-1.00459	AT1G64780	AMT1;2, ATAMT1;2	AMT1;2_ATAMT1;2__ammonium transporter 1;2
A_84_P828102	0.0289172	0.00103871	-2.01778	-1.01277	AT5G62140
A_84_P820256	0.0464121	0.00333467	-2.01874	-1.01346	AT2G24820	AtTic55, Tic55, TIC55-II	AtTic55_TIC55-II_Tic55__translocon at the inner envelope membrane of chloroplasts 55-II
A_84_P792003	0.0481378	0.00364777	-2.0204	-1.01464	AT4G25845;AT4G25850	ORP4B
A_84_P519713	0.0153101	0.000175159	-2.02389	-1.01713	AT1G66840	PMI2, WEB2	PMI2_WEB2__Plant protein of unknown function (DUF827)
A_84_P13912	0.0364947	0.00188131	-2.02845	-1.02038	AT4G16730	TPS02	TPS02_TPS02-Ws__-Ws
A_84_P830783	0.0286969	0.00100821	-2.02983	-1.02136	AT5G16500		LIP1__Protein kinase superfamily protein
A_84_P12781	0.0474149	0.00350301	-2.03055	-1.02187	AT3G54400		Eukaryotic aspartyl protease family protein
A_84_P515118	0.0293167	0.00108769	-2.03262	-1.02334	AT5G56200		C2H2 type zinc finger transcription factor family
A_84_P539632	0.0323358	0.0014049	-2.03501	-1.02504	AT4G13990		Exostosin family proteinExostosin family protein
A_84_P273780	0.0241108	0.000662811	-2.04066	-1.02904	AT1G49470		Family of unknown function (DUF716)
A_84_P535510	0.0497107	0.003988	-2.04111	-1.02935	AT3G53680		Acyl-CoA N-acyltransferase with RING/FYVE/PHD-type zinc finger domain
A_84_P836109	0.0390369	0.00217765	-2.04219	-1.03012	AT4G13990		Exostosin family proteinExostosin family protein
A_84_P831659	0.0215952	0.000481218	-2.04569	-1.03259	AT4G28680	TYRDC, TYRDC1	AtTYDC_TYDC_TYRDC_TYRDC1__L-tyrosine decarboxylase
A_84_P17185	0.0253225	0.000776507	-2.04569	-1.03259	AT1G07270		Cell division control, Cdc6Cell division control, Cdc6
A_84_P827163	0.0341688	0.0016018	-2.05131	-1.03654	AT1G55910	ZIP11	ZIP11__zinc transporter 11 precursorZIP11__zinc transporter 11 precursor
A_84_P15502	0.0336868	0.00156189	-2.05598	-1.03982	AT3G14370	WAG2	WAG2__Protein kinase superfamily protein
A_84_P825578	0.0156094	0.000180615	-2.05687	-1.04045	AT2G41040		S-adenosyl-L-methionine-dependent methyltransferases superfamily protein
A_84_P769220	0.0400206	0.00234216	-2.06003	-1.04267	AT5G18404
A_84_P110322	0.022772	0.000549537	-2.06171	-1.04384	AT3G14900	EMB3120	EMB3120__
A_84_P292024	0.0185114	0.000315533	-2.0633	-1.04495	AT4G03292		Polynucleotidyl transferase, ribonuclease H-like superfamily protein
A_84_P17819	0.0441117	0.00290656	-2.06614	-1.04694	AT5G46270		Disease resistance protein (TIR-NBS-LRR class) family
A_84_P112722	0.0159264	0.000195415	-2.06659	-1.04725	AT2G41040		S-adenosyl-L-methionine-dependent methyltransferases superfamily protein
A_84_P17526	0.0478974	0.00359627	-2.06662	-1.04727	AT3G58810	ATMTP3, ATMTPA2, MTP3, MTPA2	ATMTP3_ATMTPA2_MTP3_MTPA2__metal tolerance protein A2
A_84_P788935	0.0284817	0.000992727	-2.06742	-1.04783	AT2G20180	PIF1, PIL5	PIF1_PIL5__phytochrome interacting factor 3-like 5
A_84_P161803	0.0242297	0.00067113	-2.07139	-1.0506	AT4G29150	IQD25	IQD25__IQ-domain 25
A_84_P15258	0.032565	0.00142231	-2.07453	-1.05279	AT1G20120		GDSL-like Lipase/Acylhydrolase superfamily protein
A_84_P22161	0.0156436	0.000184205	-2.07782	-1.05507	AT3G24300	AMT1;3, ATAMT1;3	AMT1;3_ATAMT1;3__ammonium transporter 1;3
A_84_P12761	0.0473701	0.0034896	-2.07875	-1.05572	AT3G50130		Plant protein of unknown function (DUF247)
A_84_P202108	0.0241474	0.000664377	-2.08193	-1.05792	AT3G20015		Eukaryotic aspartyl protease family protein
A_84_P12918	0.048307	0.00369415	-2.08203	-1.05799	AT4G30120	ATHMA3, HMA3	ATHMA3_HMA3__heavy metal atpase 3
A_84_P14379	0.0353654	0.00174538	-2.08442	-1.05964	AT1G14440	AtHB31, HB31, ZHD4	AtHB31_FTM2_HB31_ZHD4__homeobox protein 31
A_84_P14137	0.0291654	0.00107258	-2.09101	-1.0642	AT5G13170	AtSWEET15, SAG29, SWEET15	AtSWEET15_SAG29_SWEET15__senescence-associated gene 29
A_84_P790814	0.0335926	0.00154039	-2.09429	-1.06646	AT5G05810	ATL43	ATL43__RING/U-box superfamily protein
A_84_P23490	0.0336779	0.00155833	-2.0983	-1.06922	AT5G45070	AtPP2-A8, PP2-A8	AtPP2-A8_PP2-A8__phloem protein 2-A8
A_84_P756272	0.0408623	0.00247375	-2.09861	-1.06944	AT2G27395
A_84_P543622	0.0205423	0.000422375	-2.10421	-1.07328	AT1G52530
A_84_P15308	0.0117736	8.03655e-05	-2.10465	-1.07358	AT1G16090	WAKL7	WAKL7__wall associated kinase-like 7
A_84_P85229	0.0215012	0.000476238	-2.11067	-1.0777	AT4G28310
A_84_P15532	0.0118507	8.26896e-05	-2.11283	-1.07917	AT3G14450	CID9	CID9__CTC-interacting domain 9
A_84_P842922	0.0413836	0.00254077	-2.11874	-1.08321	AT3G13980
A_84_P556074	0.0198988	0.000390795	-2.12083	-1.08463	AT1G70985		hydroxyproline-rich glycoprotein family protein
A_84_P21737	0.0281216	0.000970082	-2.14611	-1.10173	AT3G13065	SRF4	SRF4__STRUBBELIG-receptor family 4
A_84_P21361	0.0305892	0.00121991	-2.14979	-1.1042	AT4G10120	ATSPS4F	ATSPS4F__Sucrose-phosphate synthase family protein
A_84_P21370	0.0270481	0.0008939	-2.15293	-1.1063	AT4G12320	CYP706A6	CYP706A6__cytochrome P450, family 706, subfamily A, polypeptide 6
A_84_P845538	0.0258213	0.000808657	-2.1533	-1.10655	AT2G36630		Sulfite exporter TauE/SafE family protein
A_84_P14418	0.0234249	0.000583714	-2.15722	-1.10917	AT2G40230		HXXXD-type acyl-transferase family protein
A_84_P17772	0.0426267	0.00270363	-2.16194	-1.11233	AT5G25810	tny	tny__Integrase-type DNA-binding superfamily protein
A_84_P825068	0.0448453	0.00306488	-2.16261	-1.11277	AT2G41940	ZFP8	ZFP8__zinc finger protein 8ZFP8__zinc finger protein 8
A_84_P11644	0.0343122	0.00161393	-2.16479	-1.11422	AT2G37460		UMAMIT12__nodulin MtN21 /EamA-like transporter family protein
A_84_P12717	0.0436169	0.00282061	-2.16491	-1.11431	AT3G18610	ATNUC-L2, NUC-L2, PARLL1	ATNUC-L2_NUC-L2_NUC2_PARLL1__nucleolin like 2
A_84_P22576	0.02377	0.000619585	-2.1669	-1.11563	AT5G53950	ANAC098, ATCUC2, CUC2	ANAC098_ATCUC2_CUC2_NAC No Apical Meristem domain transcriptional regulator superfamily protein
A_84_P528745	0.0258642	0.000814415	-2.17384	-1.12024	AT2G39230	LOJ	LOJ__LATERAL ORGAN JUNCTION
A_84_P16094	0.0483188	0.00370078	-2.17819	-1.12313	AT1G23130		Polyketide cyclase/dehydrase and lipid transport superfamily protein
A_84_P861913	0.0295104	0.00110923	-2.17973	-1.12415	AT1G64640	AtENODL8, ENODL8	AtENODL8_ENODL8__early nodulin-like protein 8
A_84_P20256	0.0240067	0.000644855	-2.19095	-1.13155	AT3G12820	AtMYB10, MYB10	AtMYB10_MYB10__myb domain protein 10
A_84_P11953	0.0196122	0.000364635	-2.19995	-1.13747	AT4G25780		CAP Cysteine-rich secretory proteins, Antigen 5, and Pathogenesis-related 1 protein superfamily protein
A_84_P16823	0.0497097	0.00398011	-2.2006	-1.1379	AT1G01060	LHY, LHY1	LHY_LHY1__Homeodomain-like superfamily protein
A_84_P14743	0.0401747	0.00236597	-2.20234	-1.13904	AT4G11050	AtGH9C3, GH9C3	AtGH9C3_GH9C3__glycosyl hydrolase 9C3
A_84_P20729	0.0392906	0.00223988	-2.20357	-1.13984	AT5G65010	ASN2	ASN2__asparagine synthetase 2
A_84_P286230	0.0216057	0.000483363	-2.20713	-1.14217	AT3G25905	CLE27	CLE27__CLAVATA3/ESR-RELATED 27
A_84_P17658	0.0401747	0.00237222	-2.21641	-1.14823	AT4G33010	AtGLDP1, GLDP1	AtGLDP1_GLDP1__glycine decarboxylase P-protein 1
A_84_P10036	0.0366522	0.0019046	-2.22179	-1.15172	AT4G19590		Chaperone DnaJ-domain superfamily protein
A_84_P94599	0.0484412	0.00375827	-2.22707	-1.15515	AT3G56290
A_84_P12595	0.0403652	0.00241187	-2.22958	-1.15677	AT2G32610	ATCSLB01, ATCSLB1, CSLB01	ATCSLB01_ATCSLB1_CSLB01__cellulose synthase-like B1
A_84_P21423	0.0488099	0.00380834	-2.2315	-1.15801	AT4G28680	TYRDC, TYRDC1	AtTYDC_TYDC_TYRDC_TYRDC1__L-tyrosine decarboxylase
A_84_P819992	0.0451045	0.00309722	-2.2353	-1.16047	AT4G32340		Tetratricopeptide repeat (TPR)-like superfamily protein
A_84_P15766	0.0187166	0.000322498	-2.24804	-1.16867	AT4G32980	ATH1	ATH1__homeobox gene 1
A_84_P15327	0.0442149	0.00294705	-2.25229	-1.17139	AT2G41940	ZFP8	ZFP8__zinc finger protein 8ZFP8__zinc finger protein 8
A_84_P22292	0.0206072	0.000429525	-2.25905	-1.17571	AT4G04020	FIB	FIB_PGL35__fibrillinFIB_PGL35__fibrillin
A_84_P761488	0.0359441	0.00181056	-2.26058	-1.1767	AT3G01329		ECA1-like gametogenesis related family protein
A_84_P18822	0.0174302	0.000252296	-2.26516	-1.17962	AT5G61420	AtMYB28, HAG1, MYB28, PMG1	AtMYB28_HAG1_MYB28_PMG1__myb domain protein 28
A_84_P21758	0.0395986	0.00229637	-2.27554	-1.18621	AT1G62630		Disease resistance protein (CC-NBS-LRR class) family
A_84_P21154	0.0354248	0.00175523	-2.2819	-1.19023	AT1G01390		UDP-Glycosyltransferase superfamily protein
A_84_P12740	0.0335926	0.00154573	-2.28387	-1.19148	AT1G02630		Nucleoside transporter family protein
A_84_P813422	0.0373717	0.00198114	-2.28876	-1.19456	AT3G48740	AtSWEET11, SWEET11	AtSWEET11_SWEET11__Nodulin MtN3 family protein
A_84_P311583	0.00904515	3.71701e-05	-2.3005	-1.20194	AT5G42445
A_84_P21901	0.0482605	0.00366876	-2.30843	-1.20691	AT1G06830		Glutaredoxin family protein
A_84_P22686	0.0269598	0.000887324	-2.30948	-1.20757	AT1G15760		Sterile alpha motif (SAM) domain-containing proteinSterile alpha motif (SAM) domain-containing protein
A_84_P815182	0.0312771	0.00128949	-2.31089	-1.20845	AT3G27060	ATTSO2, TSO2	ATTSO2_TSO2__Ferritin/ribonucleotide reductase-like family protein
A_84_P23195	0.0145445	0.000146526	-2.32002	-1.21414	AT3G57130	BOP1	BOP1__Ankyrin repeat family protein / BTB/POZ domain-containing protein
A_84_P92099	0.0250785	0.000757812	-2.3217	-1.21518	AT2G32880		TRAF-like family protein
A_84_P87419	0.0330822	0.00147974	-2.34244	-1.22801	AT3G25290		Auxin-responsive family protein
A_84_P531612	0.0391386	0.00219446	-2.34972	-1.23249	AT4G04745
A_84_P768303	0.0164286	0.00021478	-2.35021	-1.23279	AT5G18407		Defensin-like (DEFL) family protein
A_84_P809484	0.0345419	0.00165382	-2.35336	-1.23472	AT5G15948;AT5G15950	CPuORF1
A_84_P21449	0.0369138	0.00193806	-2.38002	-1.25097	AT4G34770		SAUR1__SAUR-like auxin-responsive protein family
A_84_P13826	0.0483192	0.00373013	-2.4032	-1.26496	AT4G21760	BGLU47	BGLU47__beta-glucosidase 47
[truncated: 83 more rows]

## Sheet: E1vsE0 TPT_RAP2.3
ProbeName	p (Corr)	p	FC	Log FC	AGI	Symbol	Corrected annoatation
A_84_P11046	0.0496848	0.000550081	493.947	8.94821	AT4G34410	RRTF1	RRTF1__redox responsive transcription factor 1
A_84_P21769	0.031774	0.000107671	272.089	8.08793	AT1G61120	GES, TPS04, TPS4	GES_TPS04_TPS4__terpene synthase 04
A_84_P595141	0.0256156	2.76043e-05	222.512	7.79774	AT1G30135	JAZ8, TIFY5A	JAZ8_TIFY5A__jasmonate-zim-domain protein 8
A_84_P21573	0.0326392	0.00013419	111.845	6.80536	AT5G38120	4CL8	4CL8__AMP-dependent synthetase and ligase family protein
A_84_P761749	0.0125433	4.33723e-06	91.7438	6.51954	AT3G22275
A_84_P18289	0.0120348	1.5738e-06	77.072	6.26814	AT2G44810	DAD1	DAD1__alpha/beta-Hydrolases superfamily protein
A_84_P851247	0.032583	0.000130693	69.9838	6.12895	AT5G28237		Pyridoxal-5'-phosphate-dependent enzyme family protein
A_84_P521598	0.0315746	0.000102936	63.4419	5.98736	AT2G22760		basic helix-loop-helix (bHLH) DNA-binding superfamily protein
A_84_P610481	0.0336406	0.000160814	57.6279	5.8487	AT2G34600	JAZ7, TIFY5B	JAZ7_TIFY5B__jasmonate-zim-domain protein 7
A_84_P14748	0.0326367	0.000132412	52.8792	5.72463	AT1G17420	ATLOX3, LOX3	ATLOX3_LOX3__lipoxygenase 3ATLOX3_LOX3__lipoxygenase 3
A_84_P17584	0.0272595	4.86026e-05	52.2556	5.70751	AT1G17380	JAZ5, TIFY11A	JAZ5_TIFY11A__jasmonate-zim-domain protein 5
A_84_P20976	0.0393771	0.000267779	48.0347	5.586	AT1G19210		Integrase-type DNA-binding superfamily protein
A_84_P785475	0.0277572	6.20667e-05	46.777	5.54773	AT1G17420	ATLOX3, LOX3	ATLOX3_LOX3__lipoxygenase 3ATLOX3_LOX3__lipoxygenase 3
A_84_P17546	0.0490521	0.000524214	46.3813	5.53547	AT3G44860	FAMT	FAMT__farnesoic acid carboxyl-O-methyltransferase
A_84_P592948	0.0316282	0.000105541	41.5189	5.3757	AT4G11911
A_84_P524680	0.0125433	4.33588e-06	41.0063	5.35777	AT5G13220	JAS1, JAZ10, TIFY9	JAS1_JAZ10_TIFY9__jasmonate-zim-domain protein 10
A_84_P16173	0.035459	0.000183978	40.1331	5.32672	AT1G28480	GRX480, roxy19	GRX480_roxy19__Thioredoxin superfamily protein
A_84_P10627	0.0349803	0.00017631	37.747	5.23829	AT2G20880	AtERF53, ERF53	AtERF53_ERF53__Integrase-type DNA-binding superfamily protein
A_84_P18072	0.0362429	0.000213882	36.2031	5.17804	AT1G72520	ATLOX4, LOX4	ATLOX4_LOX4__PLAT/LH2 domain-containing lipoxygenase family protein
A_84_P847119	0.0206565	1.40532e-05	35.2069	5.13779	AT5G62360		Plant invertase/pectin methylesterase inhibitor superfamily protein
A_84_P823221	0.01418	5.23005e-06	33.4376	5.0634	AT5G13220	JAS1, JAZ10, TIFY9	JAS1_JAZ10_TIFY9__jasmonate-zim-domain protein 10
A_84_P502791	0.035459	0.000202968	32.8935	5.03973	AT1G32910		HXXXD-type acyl-transferase family protein
A_84_P17881	0.0326559	0.000144535	32.7958	5.03544	AT5G62360		Plant invertase/pectin methylesterase inhibitor superfamily protein
A_84_P11564	0.0272595	5.23541e-05	32.3548	5.01591	AT1G64160		AtDIR5_DIR5__Disease resistance-responsive (dirigent-like protein) family protein
A_84_P15993	0.0199789	1.12089e-05	31.3515	4.97046	AT5G63450	CYP94B1	CYP94B1__cytochrome P450, family 94, subfamily B, polypeptide 1
A_84_P611898	0.0483475	0.000491762	30.8512	4.94725	AT5G59580	UGT76E1	UGT76E1__UDP-glucosyl transferase 76E1
A_84_P788408	0.0206565	1.42852e-05	30.4096	4.92646	AT2G22760		basic helix-loop-helix (bHLH) DNA-binding superfamily protein
A_84_P20120	0.0326392	0.00014207	25.7559	4.68683	AT2G27690	CYP94C1	CYP94C1__cytochrome P450, family 94, subfamily C, polypeptide 1
A_84_P832235	0.0483475	0.000496043	21.1765	4.40439	AT3G44860;AT3G44870	FAMT
A_84_P23179	0.00821229	2.74414e-07	20.1344	4.33159	AT3G53600		C2H2-type zinc finger family protein
A_84_P16877	0.0383936	0.000245435	18.9793	4.24635	AT5G47240	atnudt8, NUDT8	NUDT8_atnudt8__nudix hydrolase homolog 8
A_84_P18113	0.0272595	4.87794e-05	17.7293	4.14806	AT1G76640		CML39__Calcium-binding EF-hand family protein
A_84_P812834	0.0313773	9.54773e-05	17.477	4.12738	AT1G28480	GRX480, roxy19	GRX480_roxy19__Thioredoxin superfamily protein
A_84_P558681	0.0206565	1.37268e-05	17.2385	4.10757	AT1G53885;AT1G53903	0
A_84_P826417	0.0328737	0.000146257	16.9339	4.08184	AT5G24110	ATWRKY30, WRKY30	ATWRKY30_WRKY30__WRKY DNA-binding protein 30
A_84_P789698	0.0120348	2.72924e-06	15.8281	3.98442	AT1G72416		Chaperone DnaJ-domain superfamily protein
A_84_P853664	0.0120348	2.40651e-06	15.8156	3.98328	AT2G06050	AtOPR3, DDE1, OPR3	AtOPR3_DDE1_OPR3__oxophytodienoate-reductase 3
A_84_P715317	0.0272595	5.34129e-05	15.6743	3.97033	AT1G72416		Chaperone DnaJ-domain superfamily protein
A_84_P611334	0.0479309	0.000471469	15.2961	3.93509	AT2G22880		VQ motif-containing protein
A_84_P232439	0.0315746	9.85273e-05	15.2017	3.92616	AT4G31800	ATWRKY18, WRKY18	ATWRKY18_WRKY18__WRKY DNA-binding protein 18
A_84_P17343	0.0306627	8.39771e-05	15.199	3.92591	AT2G44840	ATERF13, EREBP, ERF13	ATERF13_EREBP_ERF13__ethylene-responsive element binding factor 13
A_84_P785932	0.0436759	0.00034974	15.1145	3.91786	AT1G25400
A_84_P19028	0.0245962	2.06041e-05	14.74	3.88167	AT1G74930	ORA47	ORA47__Integrase-type DNA-binding superfamily protein
A_84_P76184	0.0235833	1.79453e-05	14.4402	3.85202	AT5G24110	ATWRKY30, WRKY30	ATWRKY30_WRKY30__WRKY DNA-binding protein 30
A_84_P67084	0.0398338	0.00027823	14.1638	3.82414	AT1G25400
A_84_P15340	0.035459	0.000206688	14.0548	3.81299	AT2G06050	AtOPR3, DDE1, OPR3	AtOPR3_DDE1_OPR3__oxophytodienoate-reductase 3
A_84_P818172	0.0390378	0.000262772	13.9799	3.80528	AT1G15040		GAT_GAT1_2.1__Class I glutamine amidotransferase-like superfamily protein
A_84_P14985	0.035459	0.000200983	13.7798	3.78448	AT5G47220	ATERF2, ATERF-2, ERF2	ATERF-2_ATERF2_ERF2__ethylene responsive element binding factor 2
A_84_P13031	0.0120348	3.23284e-06	13.7481	3.78116	AT5G19110		Eukaryotic aspartyl protease family protein
A_84_P11822	0.0311685	8.88773e-05	13.6906	3.77511	AT3G51450		Calcium-dependent phosphotriesterase superfamily protein
A_84_P181974	0.0395426	0.000271946	13.4707	3.75176	AT1G20310
A_84_P852628	0.032583	0.00012525	12.6452	3.66052	AT5G02600	NAKR1, NPCC6	NAKR1_NPCC6__Heavy metal transport/detoxification superfamily protein
A_84_P542646	0.032583	0.000122993	12.6265	3.65839	AT1G15040		GAT_GAT1_2.1__Class I glutamine amidotransferase-like superfamily protein
A_84_P217688	0.0386617	0.000252975	12.4505	3.63814	AT1G76600
A_84_P840907	0.035459	0.000207052	11.7919	3.55972	AT5G56880
A_84_P19845	0.0386617	0.000257567	11.7648	3.5564	AT3G27810	ATMYB21, ATMYB3, MYB21	ATMYB21_ATMYB3_MYB21__myb domain protein 21
A_84_P586962	0.0311732	9.16294e-05	11.6949	3.54781	AT5G56880
A_84_P529724	0.0349803	0.000175348	11.3272	3.50172	AT3G20340
A_84_P832673	0.0318832	0.000108776	10.7633	3.42804	AT3G20340
A_84_P196584	0.0498562	0.000554476	10.6131	3.40778	AT3G48650
A_84_P10611	0.0436378	0.000344032	9.42267	3.23614	AT2G43530		Scorpion toxin-like knottin superfamily protein
A_84_P137619	0.0282656	6.53987e-05	8.37273	3.0657	AT5G54490	PBP1	PBP1__pinoid-binding protein 1
A_84_P704033	0.0272595	3.45864e-05	8.27533	3.04882	AT1G11185		other RNA
A_84_P97916	0.0471535	0.000439834	8.26751	3.04745	AT4G29780
A_84_P236643	0.032583	0.000120102	8.17059	3.03044	AT1G44350	ILL6	ILL6__IAA-leucine resistant (ILR)-like gene 6
A_84_P820417	0.0429239	0.000321857	8.05999	3.01078	AT4G17490	ATERF6, ERF6, ERF-6-6	ATERF6_ERF-6-6_ERF6__ethylene responsive element binding factor 6
A_84_P15450	0.0441898	0.000364109	7.73782	2.95193	AT2G32120	HSP70T-2	HSP70T-2__heat-shock protein 70T-2
A_84_P18859	0.047968	0.000473266	7.67776	2.94069	AT5G28630		glycine-rich protein
A_84_P216248	0.0383936	0.000245911	7.54029	2.91462	AT1G69890		Protein of unknown function (DUF569)
A_84_P22053	0.0386617	0.000251494	7.48341	2.90369	AT2G41100	ATCAL4, TCH3	ATCAL4_TCH3__Calcium-binding EF hand family protein
A_84_P537220	0.0476479	0.000458026	7.46964	2.90104	AT5G57510
A_84_P16821	0.0386617	0.000257025	7.25788	2.85955	AT5G24470	APRR5, PRR5	APRR5_PRR5__pseudo-response regulator 5
A_84_P17140	0.0395426	0.000271526	7.20344	2.84869	AT1G32640	ATMYC2, JAI1, JIN1, MYC2, RD22BP1, ZBF1	ATMYC2_JAI1_JIN1_MYC2_ZBF1__Basic helix-loop-helix DNA-binding protein
A_84_P169283	0.0496368	0.000542437	7.1004	2.8279	AT5G06570		alpha/beta-Hydrolases superfamily protein
A_84_P13216	0.035459	0.000202368	6.91748	2.79025	AT1G20510	OPCL1	OPCL1__OPC-8:0 CoA ligase1
A_84_P18976	0.022797	1.62911e-05	6.91622	2.78998	AT1G30730		FAD-binding Berberine family protein
A_84_P858725	0.0368709	0.000222687	6.89564	2.78568	AT1G72450	JAZ6, TIFY11B	JAZ6_TIFY11B__jasmonate-zim-domain protein 6
A_84_P562774	0.0483475	0.000495077	6.88339	2.78312	AT5G12340
A_84_P20831	0.026864	3.07183e-05	6.87238	2.78081	AT1G61340		AtFBS1_FBS1__F-box family protein
A_84_P759481	0.032583	0.000123462	6.85319	2.77678	AT3G12145	FLOR1, FLR1	FLOR1_FLR1_FTM4__Leucine-rich repeat (LRR) family protein
A_84_P255510	0.0396683	0.000274332	6.7979	2.76509	AT1G72450	JAZ6, TIFY11B	JAZ6_TIFY11B__jasmonate-zim-domain protein 6
A_84_P769565	0.032583	0.000128192	6.68701	2.74136	AT5G44585
A_84_P869292	0.0326392	0.000143015	6.67483	2.73873	AT4G17500	ATERF-1, ERF-1	ATERF-1_ERF-1__ethylene responsive element binding factor 1
A_84_P267120	0.0256156	2.77321e-05	6.61554	2.72586	AT1G74950	JAZ2, TIFY10B	JAZ2_TIFY10B__TIFY domain/Divergent CCT motif family protein
A_84_P860087	0.0315746	0.000100839	6.60479	2.72351	AT1G27020
A_84_P10561	0.0397312	0.00027629	6.52438	2.70584	AT1G51780	ILL5	ILL5__IAA-leucine resistant (ILR)-like gene 5
A_84_P12419	0.0311685	8.95301e-05	6.49284	2.69885	AT1G51760	IAR3, JR3	IAR3_JR3__peptidase M20/M25/M40 family protein
A_84_P811808	0.035459	0.000189832	6.4635	2.69232	AT3G12145	FLOR1, FLR1	FLOR1_FLR1_FTM4__Leucine-rich repeat (LRR) family protein
A_84_P811806	0.0274538	5.74247e-05	6.43046	2.68492	AT3G12145	FLOR1, FLR1	FLOR1_FLR1_FTM4__Leucine-rich repeat (LRR) family protein
A_84_P789539	0.0443086	0.000370537	6.41869	2.68228	AT4G06746	DEAR5, RAP2.9	DEAR5_RAP2.9__related to AP2 9
A_84_P92059	0.0486699	0.000505681	6.36834	2.67092	AT5G67480	ATBT4, BT4	ATBT4_BT4__BTB and TAZ domain protein 4
A_84_P813646	0.0311732	9.33515e-05	6.23452	2.64028	AT2G26530	AR781	AR781__Protein of unknown function (DUF1645)
A_84_P10039	0.0306627	8.28769e-05	6.12364	2.61439	AT1G27020
A_84_P23398	0.0326392	0.000134504	6.08502	2.60526	AT5G06870	ATPGIP2, PGIP2	ATPGIP2_PGIP2__polygalacturonase inhibiting protein 2
A_84_P503480	0.032583	0.000123075	6.06425	2.60033	AT5G45630		Protein of unknown function, DUF584
A_84_P18211	0.032583	0.000130209	6.03729	2.5939	AT2G26530	AR781	AR781__Protein of unknown function (DUF1645)
A_84_P14882	0.0362429	0.000213422	5.97954	2.58003	AT1G06620		2-oxoglutarate (2OG) and Fe(II)-dependent oxygenase superfamily protein
A_84_P12418	0.0280136	6.32856e-05	5.88755	2.55767	AT1G49530	GGPS6	GGPS6__geranylgeranyl pyrophosphate synthase 6
A_84_P154615	0.0436378	0.000343493	5.80837	2.53813	AT1G76590		PLATZ transcription factor family protein
A_84_P503102	0.035459	0.000205723	5.73651	2.52017	AT3G15440
A_84_P19516	0.0336406	0.000159867	5.70813	2.51302	AT4G25470	ATCBF2, CBF2, DREB1C, FTQ4	ATCBF2_CBF2_DREB1C_FTQ4__C-repeat/DRE binding factor 2
A_84_P13376	0.0336406	0.000159247	5.65142	2.49861	AT1G74430	ATMYB95, ATMYBCP66, MYB95	ATMYB95_ATMYBCP66_MYB95__myb domain protein 95
A_84_P224809	0.0125433	4.15696e-06	5.64026	2.49576	AT2G38790
A_84_P515468	0.035459	0.000194601	5.55873	2.47476	AT2G45940		Protein of unknown function (DUF295)
A_84_P174151	0.032583	0.00012308	5.48364	2.45513	AT2G40330	PYL6, RCAR9	PYL6_RCAR9__PYR1-like 6
A_84_P786720	0.0320935	0.000110886	5.48009	2.4542	AT5G08790	anac081, ATAF2	ATAF2_anac081__NAC No Apical Meristem domain transcriptional regulator protein
A_84_P785249	0.035459	0.00020696	5.41621	2.43728	AT4G31800	ATWRKY18, WRKY18	ATWRKY18_WRKY18__WRKY DNA-binding protein 18
A_84_P541993	0.0326392	0.000136676	5.39216	2.43086	AT2G27310		F-box family protein
A_84_P857687	0.0315746	9.96004e-05	5.3083	2.40825	AT1G73500	ATMKK9, MKK9	ATMKK9_MKK9__MAP kinase kinase 9
A_84_P259470	0.00821229	3.78621e-07	5.13188	2.35949	AT1G61890		MATE efflux family protein
A_84_P22892	0.026864	3.09636e-05	5.07253	2.3427	AT1G73500	ATMKK9, MKK9	ATMKK9_MKK9__MAP kinase kinase 9
A_84_P608981	0.0311685	8.77567e-05	5.03667	2.33247	AT4G24600
A_84_P13913	0.0364522	0.000215957	5.02255	2.32842	AT1G19380		Protein of unknown function (DUF1195)
A_84_P11731	0.0479309	0.00047158	4.70875	2.23535	AT3G24500	ATMBF1C, MBF1C	ATMBF1C_MBF1C__multiprotein bridging factor 1C
A_84_P19561	0.0284063	6.81018e-05	4.70055	2.23283	AT4G35480	RHA3B	RHA3B__RING-H2 finger A3B
A_84_P17388	0.0458937	0.000404101	4.52605	2.17825	AT3G06500	A/N-InvC	A/N-InvC__Plant neutral invertase family protein
A_84_P751526	0.026864	3.08787e-05	4.48774	2.16599	AT1G72920		Toll-Interleukin-Resistance (TIR) domain family protein
A_84_P834641	0.0272595	3.22604e-05	4.3909	2.13452	AT3G29000		Calcium-binding EF-hand family proteinCalcium-binding EF-hand family protein
A_84_P10171	0.0351038	0.000178028	4.36874	2.12722	AT5G10300	AtHNL, ATMES5, HNL, MES5	ATMES5_AtHNL_HNL_MES5__methyl esterase 5
A_84_P23164	0.0299563	7.48152e-05	4.36698	2.12664	AT3G50260	ATERF#011, CEJ1, DEAR1	ATERF#011_CEJ1_DEAR1__cooperatively regulated by ethylene and jasmonate 1
A_84_P15741	0.0436759	0.000354978	4.34148	2.11819	AT4G27280		Calcium-binding EF-hand family protein
A_84_P862058	0.0315746	0.000102033	4.34061	2.1179	AT3G12145	FLOR1, FLR1	FLOR1_FLR1_FTM4__Leucine-rich repeat (LRR) family protein
A_84_P603728	0.0434563	0.000334587	4.27917	2.09733	AT5G02600	NAKR1, NPCC6	NAKR1_NPCC6__Heavy metal transport/detoxification superfamily protein
A_84_P13173	0.0336406	0.000161742	4.24864	2.087	AT5G67300	ATMYB44, ATMYBR1, MYB44, MYBR1	ATMYB44_ATMYBR1_MYB44_MYBR1__myb domain protein r1
A_84_P210868	0.0494439	0.000534329	4.17163	2.06061	AT4G16146		cAMP-regulated phosphoprotein 19-related protein
A_84_P504929	0.0299563	7.57435e-05	4.16496	2.0583	AT3G29000		Calcium-binding EF-hand family proteinCalcium-binding EF-hand family protein
A_84_P807259	0.0284063	6.78977e-05	4.12596	2.04473	AT5G67300	ATMYB44, ATMYBR1, MYB44, MYBR1	ATMYB44_ATMYBR1_MYB44_MYBR1__myb domain protein r1
A_84_P787617	0.0490521	0.000521537	3.98135	1.99326	AT5G03270	LOG6	LOG6__lysine decarboxylase family protein
A_84_P12086	0.0315746	0.000104084	3.96472	1.98722	AT5G19100		Eukaryotic aspartyl protease family protein
A_84_P501308	0.0272595	5.19012e-05	3.92415	1.97238	AT3G14260		Protein of unknown function (DUF567)
A_84_P282640	0.0274538	5.67214e-05	3.81404	1.93132	AT2G23170	GH3.3	GH3.3__Auxin-responsive GH3 family protein
A_84_P23526	0.035459	0.000194138	3.75289	1.908	AT5G55090	MAPKKK15	MAPKKK15__mitogen-activated protein kinase kinase kinase 15
A_84_P765048	0.0383936	0.000245029	3.74216	1.90387	AT4G33467
A_84_P18856	0.032583	0.000121553	3.71768	1.8944	AT5G17490	AtRGL3, RGL3	AtRGL3_RGL3__RGA-like protein 3
A_84_P193944	0.0458937	0.000404135	3.70467	1.88934	AT5G66650		Protein of unknown function (DUF607)
A_84_P10148	0.0326392	0.000139062	3.68733	1.88258	AT5G03270	LOG6	LOG6__lysine decarboxylase family protein
A_84_P765109	0.0386617	0.00025559	3.6716	1.87641	AT4G36052		other RNA
A_84_P23394	0.0272595	4.69452e-05	3.65711	1.8707	AT5G05730	AMT1, ASA1, JDL1, TRP5, WEI2	AMT1_ASA1_JDL1_TRP5_WEI2__anthranilate synthase alpha subunit 1
A_84_P10136	0.0120348	2.46531e-06	3.65338	1.86923	AT4G36670	AtPLT6, AtPMT6, PLT6, PMT6	AtPLT6_AtPMT6_PLT6_PMT6__Major facilitator superfamily protein
A_84_P12969	0.033195	0.000150349	3.65187	1.86864	AT4G17230	SCL13	SCL13__SCARECROW-like 13
A_84_P230699	0.0436759	0.000354964	3.6217	1.85667	AT5G05530		RING/U-box superfamily protein
A_84_P72634	0.0272595	3.39787e-05	3.5926	1.84503	AT4G36500
A_84_P63594	0.0326392	0.000138704	3.58527	1.84208	AT4G18205		Nucleotide-sugar transporter family protein
A_84_P15965	0.0441898	0.000363261	3.50697	1.81022	AT5G56980
A_84_P16285	0.0429239	0.000322572	3.41793	1.77312	AT2G29720	CTF2B	CTF2B__FAD/NAD(P)-binding oxidoreductase family protein
A_84_P784166	0.0490521	0.000518493	3.398	1.76469	AT5G45340	CYP707A3	CYP707A3__cytochrome P450, family 707, subfamily A, polypeptide 3
A_84_P12726	0.0487499	0.000508212	3.37205	1.75363	AT3G11020	DREB2, DREB2B	DREB2_DREB2B__DRE/CRT-binding protein 2B
A_84_P146199	0.0449202	0.000383455	3.37027	1.75286	AT5G05440	PYL5, RCAR8	PYL5_RCAR8__Polyketide cyclase/dehydrase and lipid transport superfamily protein
A_84_P819483	0.0272595	4.12239e-05	3.36255	1.74956	AT1G72920		Toll-Interleukin-Resistance (TIR) domain family protein
A_84_P12143	0.035459	0.00019775	3.36149	1.7491	AT5G45340	CYP707A3	CYP707A3__cytochrome P450, family 707, subfamily A, polypeptide 3
A_84_P786905	0.0272595	3.61768e-05	3.33497	1.73767	AT5G41120		Esterase/lipase/thioesterase family protein
A_84_P242895	0.0272595	3.89886e-05	3.30195	1.72332	AT1G66160	ATCMPG1, CMPG1	ATCMPG1_CMPG1__CYS, MET, PRO, and GLY protein 1
A_84_P852047	0.0272595	3.50621e-05	3.30071	1.72278	AT5G05440	PYL5, RCAR8	PYL5_RCAR8__Polyketide cyclase/dehydrase and lipid transport superfamily protein
A_84_P817892	0.0274538	5.57414e-05	3.29357	1.71965	AT5G05440	PYL5, RCAR8	PYL5_RCAR8__Polyketide cyclase/dehydrase and lipid transport superfamily protein
A_84_P286390	0.0498562	0.000555107	3.2903	1.71822	AT3G25780	AOC3	AOC3__allene oxide cyclase 3
A_84_P18141	0.0428032	0.000318705	3.25511	1.70271	AT1G55450		S-adenosyl-L-methionine-dependent methyltransferases superfamily protein
A_84_P856402	0.0479309	0.00047049	3.24518	1.6983	AT3G50950	ZAR1	ZAR1__HOPZ-ACTIVATED RESISTANCE 1
A_84_P522895	0.035459	0.000193334	3.2443	1.69791	AT5G10210
A_84_P19214	0.0492076	0.000529126	3.23777	1.695	AT2G32510	MAPKKK17	MAPKKK17__mitogen-activated protein kinase kinase kinase 17
A_84_P17683	0.0316282	0.000105719	3.22287	1.68834	AT4G39580		Galactose oxidase/kelch repeat superfamily protein
A_84_P762419	0.032583	0.000115742	3.17713	1.66773	AT3G15518
A_84_P16568	0.035459	0.000181906	3.1707	1.6648	AT3G55840		Hs1pro-1 protein
A_84_P135945	0.0471535	0.000436376	3.09077	1.62797	AT3G11840	PUB24	PUB24__plant U-box 24
A_84_P826913	0.0475836	0.000452343	3.06736	1.617	AT3G50950	ZAR1	ZAR1__HOPZ-ACTIVATED RESISTANCE 1
A_84_P17609	0.0326392	0.000141606	3.02418	1.59655	AT4G21870		HSP20-like chaperones superfamily protein
A_84_P14664	0.0436759	0.000347209	2.99953	1.58474	AT3G53160	UGT73C7	UGT73C7__UDP-glucosyl transferase 73C7
A_84_P16077	0.0398424	0.000281571	2.98934	1.57983	AT1G05100	MAPKKK18	MAPKKK18__mitogen-activated protein kinase kinase kinase 18
A_84_P20474	0.0471535	0.000439074	2.98119	1.57589	AT4G28000		P-loop containing nucleoside triphosphate hydrolases superfamily protein
A_84_P836721	0.0336406	0.000161578	2.96589	1.56846	AT4G19520		disease resistance protein (TIR-NBS-LRR class) family
A_84_P10473	0.0496368	0.000547716	2.91003	1.54103	AT1G59870	ABCG36, ATABCG36, ATPDR8, PDR8, PEN3	ABCG36_ATABCG36_ATPDR8_PEN3__ABC-2 Plant PDR ABC-type transporter protein
A_84_P22522	0.0399502	0.000290062	2.90903	1.54054	AT5G39020		Malectin/receptor-like protein kinase family protein
A_84_P18091	0.0282656	6.58097e-05	2.9027	1.5374	AT1G63040
A_84_P12431	0.0449202	0.000384172	2.90203	1.53706	AT1G74420	ATFUT3, FUT3	ATFUT3_FUT3__fucosyltransferase 3
A_84_P11802	0.0479118	0.000466085	2.89972	1.53592	AT3G46690		UDP-Glycosyltransferase superfamily protein
A_84_P23923	0.035459	0.000190365	2.85603	1.51401	AT2G37900		Major facilitator superfamily protein
A_84_P241449	0.0468006	0.000421889	2.85174	1.51184	AT1G28190
A_84_P608304	0.0373653	0.000228426	2.8506	1.51127	AT5G54710		Ankyrin repeat family protein
A_84_P11679	0.0326392	0.000138382	2.83276	1.50221	AT2G23680		Cold acclimation protein WCOR413 family
A_84_P596065	0.0347638	0.000173098	2.82734	1.49945	AT1G49520		SWIB complex BAF60b domain-containing protein
A_84_P19584	0.033195	0.000151301	2.81858	1.49497	AT4G15975		RING/U-box superfamily protein
A_84_P97466	0.0460518	0.000408803	2.81438	1.49282	AT2G27830
A_84_P790545	0.0470613	0.000431775	2.80548	1.48825	AT1G49520		SWIB complex BAF60b domain-containing protein
A_84_P857480	0.0334501	0.00015499	2.80331	1.48713	AT1G20450	ERD10, LTI29, LTI45	ERD10_LTI29_LTI45__Dehydrin family protein
A_84_P19057	0.0272595	4.44697e-05	2.79294	1.48178	AT1G67970	AT-HSFA8, HSFA8	AT-HSFA8_HSFA8__heat shock transcription factor A8
A_84_P785967	0.0299563	7.64023e-05	2.79278	1.4817	AT5G54940		Translation initiation factor SUI1 family protein
A_84_P15109	0.0272595	4.89206e-05	2.77346	1.47168	AT1G20450	ERD10, LTI29, LTI45	ERD10_LTI29_LTI45__Dehydrin family protein
A_84_P23396	0.0315746	0.000103538	2.76843	1.46907	AT5G06320	NHL3	NHL3__NDR1/HIN1-like 3
A_84_P15958	0.043571	0.000338272	2.73835	1.45331	AT5G54940		Translation initiation factor SUI1 family protein
A_84_P17461	0.0472694	0.000442562	2.73761	1.45292	AT3G43430		RING/U-box superfamily protein
A_84_P12990	0.0479118	0.000464934	2.72136	1.44433	AT5G05490	ATREC8, DIF1, REC8, SYN1	AtREC8_DIF1_REC8_SYN1__Rad21/Rec8-like family protein
A_84_P114372	0.0199789	1.14742e-05	2.71832	1.44272	AT5G53050		alpha/beta-Hydrolases superfamily protein
A_84_P23419	0.043415	0.000330231	2.71141	1.43904	AT5G13200		GRAM domain family protein
A_84_P816929	0.0395426	0.000271179	2.69906	1.43246	AT5G54170		Polyketide cyclase/dehydrase and lipid transport superfamily protein
A_84_P813874	0.0296025	7.30169e-05	2.69886	1.43235	AT4G12720	AtNUDT7, GFG1, NUDT7	AtNUDT7_GFG1_NUDT7__MutT/nudix family protein
A_84_P16642	0.0272595	5.25732e-05	2.69487	1.43022	AT4G12720	AtNUDT7, GFG1, NUDT7	AtNUDT7_GFG1_NUDT7__MutT/nudix family protein
A_84_P12575	0.0274538	5.75909e-05	2.687	1.42599	AT2G23030	SNRK2.9, SNRK2-9	SNRK2-9_SNRK2.9__SNF1-related protein kinase 2.9
A_84_P18180	0.0334736	0.000156642	2.66935	1.41649	AT2G31880	EVR, SOBIR1	EVR_SOBIR1__Leucine-rich repeat protein kinase family protein
A_84_P19740	0.0343448	0.000167844	2.63525	1.39794	AT5G54300		Protein of unknown function (DUF761)
A_84_P13235	0.0499378	0.000562158	2.6289	1.39446	AT1G13260	EDF4, RAV1	AtRAV1_EDF4_RAV1__related to ABI3/VP1 1
A_84_P13740	0.0468006	0.000425054	2.59418	1.37528	AT3G57740		Protein kinase superfamily protein
A_84_P819884	0.0483475	0.000497035	2.59277	1.3745	AT4G38550		Arabidopsis phospholipase-like protein (PEARLI 4) family
A_84_P21661	0.0206565	1.29163e-05	2.58178	1.36837	AT5G61590		Integrase-type DNA-binding superfamily protein
A_84_P16735	0.0332909	0.000153485	2.57348	1.36372	AT4G39070		BBX20_BZS1__B-box zinc finger family protein
A_84_P823703	0.0471535	0.000439381	2.56563	1.35931	AT5G52882		P-loop containing nucleoside triphosphate hydrolases superfamily protein
A_84_P786801	0.0460518	0.000408029	2.56407	1.35844	AT5G13210		Uncharacterised conserved protein UCP015417, vWA
A_84_P23992	0.0272595	5.0686e-05	2.56172	1.35711	AT3G05640		Protein phosphatase 2C family proteinProtein phosphatase 2C family protein
A_84_P166733	0.0499378	0.000562696	2.54407	1.34714	AT5G17350
A_84_P24091	0.043571	0.000339488	2.47095	1.30507	AT3G45960	ATEXLA3, ATEXPL3, ATHEXP BETA 2.3, EXLA3, EXPL3	ATEXLA3_ATEXPL3_ATHEXP BETA 2.3_EXLA3_EXPL3__expansin-like A3
A_84_P15703	0.032583	0.000129637	2.45397	1.29512	AT4G18340		Glycosyl hydrolase superfamily protein
A_84_P278240	0.0479263	0.000467331	2.45093	1.29333	AT3G29040		Domain of unknown function (DUF26)
A_84_P17400	0.0494439	0.00053456	2.44294	1.28862	AT3G14050	ATRSH2, AT-RSH2, RSH2	AT-RSH2_ATRSH2_RSH2__RELA/SPOT homolog 2
A_84_P19431	0.035459	0.000206068	2.4341	1.28339	AT3G62150	ABCB21, PGP21	ABCB21_PGP21__P-glycoprotein 21
A_84_P18342	0.0383936	0.000245791	2.40812	1.26791	AT3G16050	A37, ATPDX1.2, PDX1.2	A37_ATPDX1.2_PDX1.2__pyridoxine biosynthesis 1.2
A_84_P819063	0.0490521	0.000523034	2.40449	1.26573	AT3G46640	LUX, PCL1	LUX_PCL1__Homeodomain-like superfamily protein
A_84_P55660	0.0175038	6.8595e-06	2.40044	1.2633	AT3G56880		VQ motif-containing protein
A_84_P127601	0.0468699	0.000426778	2.39925	1.26258	AT5G02940		Protein of unknown function (DUF1012)
A_84_P158475	0.032583	0.000129166	2.38777	1.25566	AT2G41640		Glycosyltransferase family 61 protein
A_84_P793477	0.032583	0.000119459	2.36328	1.24079	AT5G52882		P-loop containing nucleoside triphosphate hydrolases superfamily protein
A_84_P281300	0.0496848	0.000550908	2.35743	1.23721	AT3G46640	LUX, PCL1	LUX_PCL1__Homeodomain-like superfamily protein
A_84_P564716	0.0299563	7.73422e-05	2.34568	1.23001	AT1G03850	ATGRXS13, GRXS13	ATGRXS13_GRXS13__Glutaredoxin family protein
A_84_P259140	0.0490521	0.000521575	2.33175	1.22141	AT1G28050		BBX13__B-box type zinc finger protein with CCT domain
A_84_P19413	0.0245962	2.09787e-05	2.32851	1.2194	AT3G57530	ATCPK32, CDPK32, CPK32	ATCPK32_CDPK32_CPK32__calcium-dependent protein kinase 32
A_84_P14864	0.0492076	0.000529736	2.32203	1.21538	AT4G37260	ATMYB73, MYB73	ATMYB73_MYB73__myb domain protein 73
A_84_P796587	0.0367752	0.000220518	2.28383	1.19146	AT2G27389
A_84_P20977	0.0441898	0.000364686	2.27577	1.18636	AT1G14480		Ankyrin repeat family protein
A_84_P21825	0.0326392	0.000140836	2.27089	1.18326	AT1G13210	ACA.l	ACA.l__autoinhibited Ca2+/ATPase II
A_84_P510552	0.0326392	0.000138139	2.24245	1.16507	AT5G41100
A_84_P233859	0.035459	0.000198442	2.22254	1.15221	AT2G28570
A_84_P127291	0.0120348	1.66465e-06	2.20883	1.14328	AT5G62865
A_84_P828333	0.0451432	0.000395446	2.20765	1.14251	AT2G29740	UGT71C2	UGT71C2__UDP-glucosyl transferase 71C2
A_84_P15729	0.0433243	0.000327579	2.19819	1.13632	AT1G32460
A_84_P17279	0.0436759	0.000353522	2.18482	1.12752	AT2G25090	CIPK16, SnRK3.18	AtCIPK16_CIPK16_SnRK3.18__CBL-interacting protein kinase 16
A_84_P22597	0.0345411	0.000170396	2.17371	1.12016	AT5G59550		AtRDUF2_RDUF2__zinc finger (C3HC4-type RING finger) family protein
A_84_P15341	0.0311732	9.2113e-05	2.14971	1.10414	AT1G64200	VHA-E3	VHA-E3__vacuolar H+-ATPase subunit E isoform 3
A_84_P843872	0.0301692	7.86039e-05	2.1365	1.09525	AT1G53430		Leucine-rich repeat transmembrane protein kinase
A_84_P799914	0.035459	0.000203732	2.12835	1.08973	AT3G05640		Protein phosphatase 2C family protein
A_84_P175641	0.0483475	0.000482876	2.07551	1.05346	AT3G19660
A_84_P538776	0.0383936	0.000243145	2.07446	1.05273	AT4G24015		RING/U-box superfamily protein
A_84_P538274	0.0275715	5.92368e-05	2.06768	1.04801	AT1G30755		Protein of unknown function (DUF668)
A_84_P16882	0.0386617	0.000255499	2.05978	1.04249	AT5G48540		receptor-like protein kinase-related family protein
A_84_P202508	0.0483475	0.000490621	2.05739	1.04081	AT1G73210		Protein of unknown function (DUF789)
A_84_P13043	0.0472694	0.000444581	2.05512	1.03922	AT5G25440		Protein kinase superfamily protein
A_84_P767643	0.0120348	1.16893e-06	2.05352	1.0381	AT1G29620;AT2G30020;AT3G43780;AT5G28176	0
A_84_P118232	0.0273799	5.42801e-05	2.04284	1.03058	AT5G16360		NC domain-containing protein-related
A_84_P15979	0.0451432	0.000392235	2.02887	1.02068	AT5G60270		LecRK-I.7__Concanavalin A-like lectin protein kinase family protein
A_84_P87289	0.0483475	0.000486915	2.00395	1.00285	AT1G24807;AT1G24909;AT1G25083;AT1G25155;AT1G25220	ASB1,TRP4,WEI7
A_84_P16108	0.0256156	2.64423e-05	2.00258	1.00186	AT1G09940	HEMA2	HEMA2__Glutamyl-tRNA reductase family protein
A_84_P23998	0.031774	0.000107074	1.98648	0.990212	AT1G53430		Leucine-rich repeat transmembrane protein kinase
A_84_P13968	0.033195	0.000151512	1.97138	0.979208	AT5G16410		HXXXD-type acyl-transferase family protein
A_84_P798820	0.0398424	0.000283802	1.96961	0.977911	AT2G41430	CID1, ERD15, LSR1	CID1_ERD15_LSR1__dehydration-induced protein (ERD15)
A_84_P89769	0.035459	0.00020482	1.95429	0.966648	AT2G35930	PUB23	AtPUB23_PUB23__plant U-box 23
A_84_P17009	0.0367752	0.000220617	1.94755	0.961657	AT1G20823		RING/U-box superfamily protein
A_84_P612207	0.035459	0.000191476	1.94267	0.958039	AT2G18196		Heavy metal transport/detoxification superfamily protein
A_84_P18782	0.0399502	0.000287816	1.92607	0.945662	AT1G64380		Integrase-type DNA-binding superfamily protein
A_84_P16068	0.0436759	0.00034964	1.91993	0.941051	AT1G33790		jacalin lectin family protein
A_84_P852460	0.0460518	0.000411897	1.91855	0.94002	AT3G03020
A_84_P20325	0.033195	0.000150402	1.91223	0.935253	AT3G50060	MYB77	MYB77__myb domain protein 77
A_84_P14972	0.0383936	0.000242657	1.90911	0.932897	AT5G44070	ARA8, ATPCS1, CAD1, PCS1	ARA8_ATPCS1_CAD1_PCS1__phytochelatin synthase 1 (PCS1)
A_84_P828208	0.0436759	0.000355407	1.90247	0.927874	AT5G53060		RCF3_SHI1__RNA-binding KH domain-containing protein
A_84_P599750	0.0334736	0.000156601	1.89277	0.920498	AT2G07779
A_84_P832916	0.0408776	0.000298713	1.89119	0.919292	AT2G44380		Cysteine/Histidine-rich C1 domain family protein
A_84_P16701	0.025058	2.25279e-05	1.88643	0.915656	AT4G30350		SMXL2__Double Clp-N motif-containing P-loop nucleoside triphosphate hydrolases protein
A_84_P11230	0.032583	0.000124159	1.86299	0.897618	AT5G54190	PORA	PORA__protochlorophyllide oxidoreductase A
A_84_P553302	0.0326367	0.00013182	1.85682	0.892836	AT1G25500		Plasma-membrane choline transporter family protein
A_84_P11150	0.0272595	5.2007e-05	1.8559	0.892118	AT5G24590	ANAC091, TIP	ANAC091_TIP__TCV-interacting proteinANAC091_TIP__TCV-interacting protein
A_84_P10316	0.0398424	0.000283557	1.85226	0.88929	AT5G62020	AT-HSFB2A, HSFB2A	AT-HSFB2A_HSFB2A__heat shock transcription factor B2A
A_84_P22972	0.0434348	0.00033342	1.84324	0.882246	AT2G42980		Eukaryotic aspartyl protease family protein
A_84_P833361	0.0429239	0.000322199	1.83293	0.874148	AT2G30100		pentatricopeptide (PPR) repeat-containing protein
A_84_P23624	0.0272595	4.88072e-05	1.83036	0.872129	AT1G71697	ATCK1, CK, CK1	ATCK1_CK_CK1__choline kinase 1
A_84_P839512	0.0499378	0.000559564	1.82755	0.869911	AT4G10845
A_84_P852438	0.043415	0.000331664	1.81633	0.86103	AT5G24590	ANAC091, TIP	ANAC091_TIP__TCV-interacting protein
A_84_P10224	0.043571	0.000338705	1.79174	0.84136	AT5G37770	CML24, TCH2	CML24_TCH2__EF hand calcium-binding protein family
A_84_P527116	0.0397312	0.000276598	1.78844	0.838703	AT3G48180
A_84_P20795	0.032583	0.000129623	1.7716	0.825054	AT1G15890		Disease resistance protein (CC-NBS-LRR class) family
A_84_P19320	0.0419632	0.000310516	1.76826	0.822331	AT3G16510		Calcium-dependent lipid-binding (CaLB domain) family protein
A_84_P785283	0.0311685	8.77857e-05	1.7679	0.82204	AT1G78070		Transducin/WD40 repeat-like superfamily protein
A_84_P18540	0.0483475	0.000498186	1.75446	0.81103	AT4G18170	ATWRKY28, WRKY28	ATWRKY28_WRKY28__WRKY DNA-binding protein 28
A_84_P840152	0.0272595	4.21409e-05	1.75444	0.811011	AT5G13190	AtGILP, GILP	AtGILP_GILP__
A_84_P19551	0.0272595	4.98579e-05	1.75413	0.810759	AT4G33300	ADR1-L1	ADR1-L1__ADR1-like 1
A_84_P272750	0.0434833	0.000335797	1.74547	0.803619	AT2G22300	CAMTA3, SR1	CAMTA3_SR1__signal responsive 1
A_84_P245045	0.0483475	0.000484387	1.72221	0.784262	AT5G64660	ATCMPG2, CMPG2	ATCMPG2_CMPG2__CYS, MET, PRO, and GLY protein 2
A_84_P20605	0.0486699	0.000505996	1.71537	0.778522	AT5G24530	DMR6	DMR6__2-oxoglutarate (2OG) and Fe(II)-dependent oxygenase superfamily protein
A_84_P17672	0.0499378	0.000562679	1.712	0.775685	AT4G36150		Disease resistance protein (TIR-NBS-LRR class) family
A_84_P16180	0.0443086	0.000370284	1.70796	0.772278	AT1G11050		Protein kinase superfamily protein
A_84_P13957	0.035459	0.000203973	1.70326	0.768297	AT5G11650		alpha/beta-Hydrolases superfamily protein
A_84_P21190	0.0472694	0.000444278	1.70148	0.766793	AT3G16350		Homeodomain-like superfamily protein
A_84_P20006	0.032583	0.000122575	1.70052	0.765979	AT1G76380		DNA-binding bromodomain-containing protein
A_84_P10152	0.0367752	0.000221261	1.69987	0.765428	AT5G04760		Duplicated homeodomain-like superfamily protein
A_84_P22312	0.0437972	0.000357405	1.68399	0.751881	AT4G11360	RHA1B	RHA1B__RING-H2 finger A1B
A_84_P15820	0.0492076	0.000528711	1.68254	0.750637	AT5G03630	ATMDAR2	ATMDAR2__Pyridine nucleotide-disulphide oxidoreductase family protein
A_84_P21553	0.0450376	0.000387252	1.65606	0.727756	AT5G25110	CIPK25, SnRK3.25	CIPK25_SnRK3.25__CBL-interacting protein kinase 25
A_84_P159575	0.0345411	0.000170348	1.62423	0.699755	AT4G15765		FAD/NAD(P)-binding oxidoreductase family protein
A_84_P18077	0.0496368	0.000547096	1.61454	0.691127	AT1G67560	ATLOX6, LOX6	ATLOX6_LOX6__PLAT/LH2 domain-containing lipoxygenase family protein
A_84_P156715	0.0311685	8.67906e-05	1.61407	0.690702	AT5G62770		Protein of unknown function (DUF1645)
A_84_P766219	0.0199789	1.15139e-05	1.59548	0.673988	AT5G26600		Pyridoxal phosphate (PLP)-dependent transferases superfamily protein
A_84_P12249	0.0483475	0.000497775	1.57148	0.652121	AT1G28010	ABCB14, ATABCB14, MDR12, PGP14	ABCB14_ATABCB14_MDR12_PGP14__P-glycoprotein 14
A_84_P17501	0.0460518	0.000409808	1.56067	0.642167	AT3G53180	NodGS	NodGS__glutamate-ammonia ligases;catalytics;glutamate-ammonia ligases
A_84_P21946	0.0272595	4.07306e-05	1.55676	0.638542	AT1G73540	atnudt21, NUDT21	NUDT21_atnudt21__nudix hydrolase homolog 21
A_84_P22448	0.0393771	0.000267281	1.55158	0.633742	AT1G06640		2-oxoglutarate (2OG) and Fe(II)-dependent oxygenase superfamily protein
A_84_P599935	0.0496368	0.00054655	1.5245	0.608338	AT3G19830	NTMC2T5.2, NTMC2TYPE5.2	NTMC2T5.2_NTMC2TYPE5.2__Calcium-dependent lipid-binding (CaLB domain) protein
A_84_P18223	0.0475836	0.000451195	1.50224	0.587116	AT2G32800	AP4.3A	AP4.3A_LecRK-S.2__protein kinase family protein
A_84_P10812	0.032583	0.000123872	-1.50107	-0.585988	AT3G13150		Tetratricopeptide repeat (TPR)-like superfamily protein
A_84_P808242	0.035459	0.000186543	-1.50208	-0.586957	AT1G14345		NAD(P)-linked oxidoreductase superfamily protein
A_84_P12750	0.0490521	0.000522718	-1.5058	-0.590531	AT3G47430	PEX11B	PEX11B__peroxin 11B
A_84_P14719	0.0480531	0.00047603	-1.52002	-0.604091	AT4G02070	ATMSH6, MSH6, MSH6-1	ATMSH6_MSH6_MSH6-1__MUTS homolog 6
A_84_P557318	0.0470613	0.000430378	-1.53058	-0.614074	AT4G04790		Tetratricopeptide repeat (TPR)-like superfamily protein
A_84_P603012	0.0451432	0.000394963	-1.54682	-0.629301	AT5G59360
A_84_P606916	0.0499378	0.000562922	-1.56043	-0.641948	AT2G30890;AT2G30900	TBL43
A_84_P294634	0.0443086	0.000371792	-1.56489	-0.646065	AT5G53500		Transducin/WD40 repeat-like superfamily protein
A_84_P75044	0.0444604	0.000376987	-1.57146	-0.652109	AT5G02830		Tetratricopeptide repeat (TPR)-like superfamily protein
A_84_P22890	0.0423842	0.000314609	-1.57265	-0.653202	AT1G14410	ATWHY1, PTAC1, WHY1	ATWHY1_PTAC1_WHY1__ssDNA-binding transcriptional regulator
A_84_P788949	0.0483475	0.000497057	-1.58142	-0.66122	AT3G28100		UMAMIT45__nodulin MtN21 /EamA-like transporter family protein
A_84_P15631	0.0419632	0.000309566	-1.59037	-0.669365	AT3G57830		Leucine-rich repeat protein kinase family protein
A_84_P519713	0.0480531	0.000476322	-1.5978	-0.676083	AT1G66840	PMI2, WEB2	PMI2_WEB2__Plant protein of unknown function (DUF827)
A_84_P19998	0.0182201	7.98021e-06	-1.59842	-0.676642	AT1G70550		Protein of Unknown Function (DUF239)
A_84_P16203	0.0120348	2.9608e-06	-1.60298	-0.680757	AT1G48630	RACK1B, RACK1B_AT	RACK1B_RACK1B_AT__receptor for activated C kinase 1B
A_84_P525958	0.0367078	0.000218318	-1.60375	-0.681454	AT1G77630	LYM3	LYM3_LYP3__Peptidoglycan-binding LysM domain-containing protein
A_84_P18915	0.0483475	0.000495225	-1.61057	-0.687569	AT1G51460	ABCG13	ABCG13__ABC-2 type transporter family protein
A_84_P814458	0.032583	0.000118308	-1.61482	-0.691374	AT1G72970	EDA17, HTH	EDA17_HTH__Glucose-methanol-choline (GMC) oxidoreductase family protein
A_84_P756180	0.0451432	0.000392454	-1.62635	-0.701638	AT2G14890	AGP9	AGP9__arabinogalactan protein 9
A_84_P13735	0.0245962	2.04161e-05	-1.65502	-0.726845	AT3G56370		Leucine-rich repeat protein kinase family protein
A_84_P828891	0.0330285	0.000147707	-1.66588	-0.736285	AT3G28100		UMAMIT45__nodulin MtN21 /EamA-like transporter family protein
A_84_P20046	0.0256156	2.77532e-05	-1.66633	-0.736671	AT1G14280	PKS2	PKS2__phytochrome kinase substrate 2
A_84_P610685	0.0255366	2.42099e-05	-1.67373	-0.743065	AT3G59670
A_84_P23174	0.0383936	0.000246045	-1.71651	-0.77948	AT3G52720	ACA1, ATACA1, CAH1	ACA1_ATACA1_CAH1__alpha carbonic anhydrase 1
A_84_P16459	0.0383936	0.000244429	-1.73737	-0.796902	AT3G14570	ATGSL04, atgsl4, gsl04	ATGSL04_GSL04_GSL4_atgsl4__glucan synthase-like 4
A_84_P15327	0.0470613	0.000430894	-1.7498	-0.807188	AT2G41940	ZFP8	ZFP8__zinc finger protein 8
A_84_P19743	0.035459	0.000182428	-1.75286	-0.809708	AT5G55250	AtIAMT1, IAMT1	AtIAMT1_IAMT1__IAA carboxylmethyltransferase 1
A_84_P292434	0.0349803	0.000176595	-1.76465	-0.819385	AT2G47930	AGP26, ATAGP26	AGP26_ATAGP26__arabinogalactan protein 26
A_84_P224349	0.0340796	0.000165763	-1.77196	-0.825343	AT2G46040		ARID/BRIGHT DNA-binding domain;ELM2 domain protein
A_84_P837561	0.0272595	4.03518e-05	-1.78288	-0.834213	AT5G06790
A_84_P23459	0.0272595	5.3161e-05	-1.78542	-0.83626	AT5G35960		Protein kinase family protein
A_84_P21962	0.0443086	0.000371623	-1.78641	-0.837062	AT2G31830		5PTase14__endonuclease/exonuclease/phosphatase family protein
A_84_P21617	0.0274538	5.58797e-05	-1.78999	-0.83995	AT5G49910	cpHsc70-2, HSC70-7	HSC70-7_cpHsc70-2__chloroplast heat shock protein 70-2
A_84_P556476	0.0255366	2.47242e-05	-1.80613	-0.8529	AT4G18750	DOT4	DOT4__Pentatricopeptide repeat (PPR) superfamily protein
A_84_P10579	0.0399502	0.000285896	-1.80619	-0.852953	AT1G78970	ATLUP1, LUP1	ATLUP1_LUP1__lupeol synthase 1
A_84_P13774	0.0483475	0.000494972	-1.8081	-0.854475	AT4G02060	MCM7, PRL	MCM7_PRL__Minichromosome maintenance (MCM2/3/5) family protein
A_84_P12918	0.0484503	0.000500363	-1.82078	-0.864555	AT4G30120	ATHMA3, HMA3	ATHMA3_HMA3__heavy metal atpase 3
A_84_P15930	0.0443086	0.00037049	-1.82388	-0.867014	AT1G29460		SAUR65__SAUR-like auxin-responsive protein family
A_84_P16879	0.0471535	0.000435532	-1.83804	-0.878164	AT5G47800		Phototropic-responsive NPH3 family protein
A_84_P11901	0.0373653	0.000229119	-1.8435	-0.882447	AT1G06100		Fatty acid desaturase family protein
A_84_P599886	0.0441898	0.000365701	-1.85727	-0.893183	AT3G06145
A_84_P23912	0.0326392	0.000141457	-1.8783	-0.909424	AT2G38940	ATPT2, PHT1;4	ATPT2_PHT1;4__phosphate transporter 1;4
A_84_P14379	0.0386617	0.000251644	-1.90669	-0.931071	AT1G14440	AtHB31, HB31, ZHD4	AtHB31_FTM2_HB31_ZHD4__homeobox protein 31
A_84_P525765	0.0447977	0.000381059	-1.91772	-0.939391	AT1G07270		Cell division control, Cdc6
A_84_P830586	0.0398424	0.000282675	-1.92802	-0.94712	AT5G22310
A_84_P13857	0.035459	0.000190066	-2.00622	-1.00448	AT4G28780		GDSL-like Lipase/Acylhydrolase superfamily protein
A_84_P15700	0.0483475	0.000489182	-2.02307	-1.01654	AT4G13710		Pectin lyase-like superfamily protein
A_84_P815691	0.0490521	0.000522715	-2.02431	-1.01743	AT3G49670	BAM2	BAM2__Leucine-rich receptor-like protein kinase family protein
A_84_P826247	0.0399502	0.000288177	-2.05655	-1.04022	AT4G18960	AG	AG__K-box region and MADS-box transcription factor family protein
A_84_P286230	0.0490521	0.000515674	-2.06494	-1.0461	AT3G25905	CLE27	CLE27__CLAVATA3/ESR-RELATED 27
A_84_P284680	0.032583	0.000129248	-2.06583	-1.04672	AT3G01730
A_84_P785044	0.0395426	0.00027255	-2.08223	-1.05813	AT2G27840	HDA13, HDT04, HDT4	HD2D_HDA13_HDT04_HDT4__histone deacetylase-related / HD-related
A_84_P18411	0.0383936	0.000243537	-2.169	-1.11703	AT3G44970		Cytochrome P450 superfamily protein
A_84_P15097	0.0272595	4.22937e-05	-2.22412	-1.15324	AT1G35290		ALT1__Thioesterase superfamily protein
A_84_P564094	0.0383936	0.000243132	-2.31098	-1.2085	AT2G10920
A_84_P12766	0.0460518	0.000407571	-2.31832	-1.21308	AT3G51240	F3H, F3'H, TT6	F3'H_F3H_TT6__flavanone 3-hydroxylase
A_84_P592665	0.0315746	9.73121e-05	-2.3574	-1.2372	AT2G24762	AtGDU4, GDU4	AtGDU4_GDU4__glutamine dumper 4
A_84_P827741	0.032583	0.000115929	-2.36198	-1.24	AT3G12820	AtMYB10, MYB10	AtMYB10_MYB10__myb domain protein 10
A_84_P756272	0.0471535	0.000440229	-2.51157	-1.32859	AT2G27395
A_84_P609989	0.0451432	0.000394879	-2.52724	-1.33756	AT5G18720		DNAJ heat shock amino-terminal domain protein, putative (DUF3444)
A_84_P18634	0.0471535	0.000434628	-2.71142	-1.43905	AT4G14700	ATORC1A, ORC1A	ATORC1A_ORC1A__origin recognition complex 1
A_84_P21135	0.0256156	2.63495e-05	-2.72933	-1.44855	AT3G03820		SAUR29__SAUR-like auxin-responsive protein family
A_84_P15502	0.0490521	0.000522457	-2.7772	-1.47363	AT3G14370	WAG2	WAG2__Protein kinase superfamily protein
A_84_P13212	0.043596	0.000341693	-2.8259	-1.49871	AT2G27395
A_84_P815182	0.0436759	0.000346438	-3.0571	-1.61216	AT3G27060	ATTSO2, TSO2	ATTSO2_TSO2__Ferritin/ribonucleotide reductase-like family protein
A_84_P10228	0.0468006	0.000425067	-3.06096	-1.61399	AT5G38820		Transmembrane amino acid transporter family protein
A_84_P769679	0.035459	0.000189741	-3.14621	-1.65362	AT5G49615	TAS3b	TAS3b__TAS3b (trans-acting siRNA 3b); other RNA
A_84_P828605	0.0311732	9.41206e-05	-3.50743	-1.81041	AT4G25010	AtSWEET14, SWEET14	AtSWEET14_SWEET14__Nodulin MtN3 family protein
A_84_P10285	0.0272595	4.06275e-05	-3.85866	-1.9481	AT5G54510	DFL1, GH3.6	DFL1_GH3.6__Auxin-responsive GH3 family protein
A_84_P21169	0.0490521	0.00052467	-4.61264	-2.20559	AT3G04280	ARR22, RR22	ARR22_RR22__response regulator 22

## Sheet: C1vsC0 TPT_RAP2.12
ProbeName	p (Corr)	p	FC	Log FC	AGI	Symbol	Corrected annotation
A_84_P15686	0.0129277	6.14501e-05	287.482	8.16733	AT4G10250	ATHSP22.0	ATHSP22.0__HSP20-like chaperones superfamily protein
A_84_P21769	0.00155183	3.56349e-07	181.28	7.50208	AT1G61120	GES, TPS04, TPS4	GES_TPS04_TPS4__terpene synthase 04
A_84_P13852	0.0063185	9.72121e-06	137.178	7.09991	AT4G27670	HSP21	HSP21__heat shock protein 21
A_84_P13535	0.0386149	0.000760749	134.852	7.07524	AT2G38240		JAO4_JOX4__2-oxoglutarate (2OG) and Fe(II)-dependent oxygenase superfamily protein
A_84_P17108	0.000172168	3.95352e-09	124.372	6.95852	AT1G71000		Chaperone DnaJ-domain superfamily protein
A_84_P10609	0.015605	9.6021e-05	119.386	6.89949	AT2G24850	TAT, TAT3	TAT_TAT3__tyrosine aminotransferase 3
A_84_P11046	0.0038168	2.06921e-06	75.0465	6.22971	AT4G34410	RRTF1	ERF109_RRTF1__redox responsive transcription factor 1
A_84_P12788	0.00778313	1.57298e-05	66.5892	6.05722	AT3G55970	ATJRG21, JRG21	ATJRG21_JAO3_JOX3_JRG21__jasmonate-regulated gene 21
A_84_P830125	0.00155183	3.27761e-07	53.8334	5.75043	AT2G46240	ATBAG6, BAG6	ATBAG6_BAG6__BCL-2-associated athanogene 6ATBAG6_BAG6__BCL-2-associated athanogene 6ATBAG6_BAG6__BCL-2-associated athanogene 6ATBAG6_BAG6__BCL-2-associated athanogene 6ATBAG6_BAG6__BCL-2-associated athanogene 6
A_84_P531425	0.000623949	4.41378e-08	53.7753	5.74887	AT2G46240	ATBAG6, BAG6	ATBAG6_BAG6__BCL-2-associated athanogene 6ATBAG6_BAG6__BCL-2-associated athanogene 6ATBAG6_BAG6__BCL-2-associated athanogene 6ATBAG6_BAG6__BCL-2-associated athanogene 6ATBAG6_BAG6__BCL-2-associated athanogene 6
A_84_P809649	0.0038168	2.42452e-06	45.1903	5.49794	Sin AGI Code 2566
A_84_P595141	0.00454201	4.69345e-06	44.2158	5.46649	AT1G30135	JAZ8, TIFY5A	JAZ8_TIFY5A__jasmonate-zim-domain protein 8
A_84_P127071	0.00368866	1.77877e-06	41.4676	5.37391	AT5G05220		unknown protein; Has 30201 Blast hits to 17322 proteins in 780 species: Archae - 12; Bacteria - 1396; Metazoa - 17338; Fungi - 3422; Plants - 5037; Viruses - 0; Other Eukaryotes - 2996 (source: NCBI BLink).
A_84_P23737	0.00734692	1.43402e-05	40.0418	5.32344	AT1G16030	Hsp70b	Hsp70b__heat shock protein 70B
A_84_P15993	0.00454201	4.65028e-06	38.2995	5.25925	AT5G63450	CYP94B1	CYP94B1__cytochrome P450, family 94, subfamily B, polypeptide 1
A_84_P13031	0.00130175	1.79354e-07	35.5971	5.15369	AT5G19110		Eukaryotic aspartyl protease family protein
A_84_P610481	0.00660586	1.12966e-05	35.1745	5.13646	AT2G34600	JAZ7, TIFY5B	JAZ7_TIFY5B__jasmonate-zim-domain protein 7
A_84_P542288	0.00934379	2.58114e-05	34.3492	5.1022	AT4G17470		alpha/beta-Hydrolases superfamily proteinalpha/beta-Hydrolases superfamily protein
A_84_P21573	0.0038168	2.84722e-06	34.339	5.10178	AT5G38120	4CL8	4CL8__AMP-dependent synthetase and ligase family protein
A_84_P851247	0.00401137	3.40821e-06	32.6925	5.03089	AT5G28237		Pyridoxal-5'-phosphate-dependent enzyme family proteinPyridoxal-5'-phosphate-dependent enzyme family protein
A_84_P10555	0.00155183	3.08406e-07	32.392	5.01756	AT1G53540		HSP20-like chaperones superfamily protein
A_84_P762988	0.00998968	3.08685e-05	31.59	4.9814	AT4G36950	MAPKKK21	MAPKKK21__mitogen-activated protein kinase kinase kinase 21
A_84_P524680	0.000623949	5.73114e-08	31.3497	4.97038	AT5G13220	JAS1, JAZ10, TIFY9	JAS1_JAZ10_TIFY9__jasmonate-zim-domain protein 10JAS1_JAZ10_TIFY9__jasmonate-zim-domain protein 10JAS1_JAZ10_TIFY9__jasmonate-zim-domain protein 10
A_84_P18492	0.0128998	6.04288e-05	30.2065	4.91679	AT3G44870		S-adenosyl-L-methionine-dependent methyltransferases superfamily protein
A_84_P16877	0.000623949	5.47705e-08	28.7418	4.84508	AT5G47240	atnudt8, NUDT8	atnudt8_NUDT8_NUDX8__nudix hydrolase homolog 8
A_84_P18289	0.00110837	1.27259e-07	27.9695	4.80578	AT2G44810	DAD1	DAD1__alpha/beta-Hydrolases superfamily protein
A_84_P544235	0.00334162	1.46866e-06	27.8152	4.7978	AT5G28237		Pyridoxal-5'-phosphate-dependent enzyme family proteinPyridoxal-5'-phosphate-dependent enzyme family protein
A_84_P521598	0.00281047	9.81672e-07	27.7076	4.79221	AT2G22760		basic helix-loop-helix (bHLH) DNA-binding superfamily proteinbasic helix-loop-helix (bHLH) DNA-binding superfamily protein
A_84_P831354	0.0042823	4.22841e-06	27.1455	4.76264	AT4G17470		alpha/beta-Hydrolases superfamily proteinalpha/beta-Hydrolases superfamily protein
A_84_P15731	0.00334162	1.4782e-06	26.6511	4.73612	AT4G25200	ATHSP23.6-MITO, HSP23.6-MITO	ATHSP23.6-MITO_HSP23.6-MITO__mitochondrion-localized small heat shock protein 23.6
A_84_P22519	0.0103392	3.32389e-05	25.1067	4.65	AT5G38130		HXXXD-type acyl-transferase family protein
A_84_P14748	0.00201028	6.46275e-07	23.4223	4.54981	AT1G17420	ATLOX3, LOX3	ATLOX3_LOX3__lipoxygenase 3ATLOX3_LOX3__lipoxygenase 3
A_84_P868030	0.00789052	1.75756e-05	23.0698	4.52794	AT3G27415		unknown protein; FUNCTIONS IN: molecular_function unknown; INVOLVED IN: biological_process unknown; LOCATED IN: cellular_component unknown; Has 30201 Blast hits to 17322 proteins in 780 species: Archae - 12; Bacteria - 1396; Metazoa - 17338; Fungi - 3422; Plants - 5037; Viruses - 0; Other Eukaryotes - 2996 (source: NCBI BLink).
A_84_P17584	0.0120207	4.72015e-05	23.061	4.52738	AT1G17380	JAZ5, TIFY11A	JAZ5_TIFY11A__jasmonate-zim-domain protein 5
A_84_P813757	0.00589569	7.71687e-06	22.4777	4.49042	AT3G44860	FAMT	FAMT__farnesoic acid carboxyl-O-methyltransferase
A_84_P15194	0.0189887	0.000136917	22.2334	4.47465	AT1G54020		GDSL-like Lipase/Acylhydrolase superfamily proteinGDSL-like Lipase/Acylhydrolase superfamily protein
A_84_P611898	0.0063185	9.69822e-06	22.0423	4.4622	AT5G59580	UGT76E1	UGT76E1__UDP-glucosyl transferase 76E1
A_84_P786477	0.0038168	2.89232e-06	21.8534	4.44979	AT5G05220		unknown protein; Has 30201 Blast hits to 17322 proteins in 780 species: Archae - 12; Bacteria - 1396; Metazoa - 17338; Fungi - 3422; Plants - 5037; Viruses - 0; Other Eukaryotes - 2996 (source: NCBI BLink).
A_84_P186914	0.0207262	0.000165151	21.7798	4.44492	AT3G11480	ATBSMT1, BSMT1	ATBSMT1_BSMT1__S-adenosyl-L-methionine-dependent methyltransferases superfamily protein
A_84_P18113	0.0038168	2.65158e-06	21.291	4.41218	AT1G76640		CML39__Calcium-binding EF-hand family protein
A_84_P757973	0.00420783	3.99688e-06	20.1148	4.33018	AT2G44578		RING/U-box superfamily protein
A_84_P306860	0.00165095	4.17021e-07	19.8158	4.30858	AT5G10695		unknown protein; BEST Arabidopsis thaliana protein match is: unknown protein (TAIR:AT5G57123.1); Has 30201 Blast hits to 17322 proteins in 780 species: Archae - 12; Bacteria - 1396; Metazoa - 17338; Fungi - 3422; Plants - 5037; Viruses - 0; Other Eukaryotes - 2996 (source: NCBI BLink).
A_84_P14490	0.0111333	4.10286e-05	19.7871	4.30649	AT2G34180	ATWL2, CIPK13, SnRK3.7, WL2	ATWL2_CIPK13_SnRK3.7_WL2__CBL-interacting protein kinase 13
A_84_P15826	0.0226429	0.000206115	18.5567	4.21387	AT5G05600		JAO2_JOX2__2-oxoglutarate (2OG) and Fe(II)-dependent oxygenase superfamily proteinJAO2_JOX2__2-oxoglutarate (2OG) and Fe(II)-dependent oxygenase superfamily protein
A_84_P21501	0.00201028	5.84181e-07	18.2526	4.19003	AT5G05410	DREB2, DREB2A	DREB2_DREB2A__DRE-binding protein 2ADREB2_DREB2A__DRE-binding protein 2ADREB2_DREB2A__DRE-binding protein 2ADREB2_DREB2A__DRE-binding protein 2A
A_84_P823221	0.0222855	0.000192585	18.2157	4.18711	AT5G13220	JAS1, JAZ10, TIFY9	JAS1_JAZ10_TIFY9__jasmonate-zim-domain protein 10JAS1_JAZ10_TIFY9__jasmonate-zim-domain protein 10JAS1_JAZ10_TIFY9__jasmonate-zim-domain protein 10
A_84_P586962	0.0103411	3.42191e-05	18.1305	4.18034	AT5G56880		unknown protein; Has 9 Blast hits to 9 proteins in 5 species: Archae - 0; Bacteria - 0; Metazoa - 0; Fungi - 0; Plants - 9; Viruses - 0; Other Eukaryotes - 0 (source: NCBI BLink).
A_84_P840627	0.0114513	4.31252e-05	17.8773	4.16006	Sin AGI Code 3952
A_84_P542646	0.0104107	3.56202e-05	17.6323	4.14015	AT1G15040		GAT_GAT1_2.1__Class I glutamine amidotransferase-like superfamily protein
A_84_P79105	0.0063185	9.68223e-06	17.0871	4.09484	AT1G66860		Class I glutamine amidotransferase-like superfamily protein
A_84_P13172	0.012328	5.26548e-05	17.0049	4.08788	AT5G67080	MAPKKK19	MAPKKK19_MKK19__mitogen-activated protein kinase kinase kinase 19
A_84_P761749	0.00660586	1.16802e-05	16.8974	4.07873	AT3G22275		JAZ13
A_84_P573393	0.019417	0.000145801	16.7118	4.06279	AT4G27654		unknown protein; FUNCTIONS IN: molecular_function unknown; INVOLVED IN: biological_process unknown; LOCATED IN: endomembrane system; EXPRESSED IN: 17 plant structures; EXPRESSED DURING: 9 growth stages; Has 30201 Blast hits to 17322 proteins in 780 species: Archae - 12; Bacteria - 1396; Metazoa - 17338; Fungi - 3422; Plants - 5037; Viruses - 0; Other Eukaryotes - 2996 (source: NCBI BLink).
A_84_P17379	0.0038168	2.39664e-06	16.582	4.05155	AT3G09640	APX1B, APX2	APX1B_APX2_AtAPX2__ascorbate peroxidase 2
A_84_P552447	0.0056716	6.82029e-06	16.2923	4.02612	AT1G44414		unknown protein; Has 29 Blast hits to 29 proteins in 12 species: Archae - 0; Bacteria - 4; Metazoa - 0; Fungi - 0; Plants - 25; Viruses - 0; Other Eukaryotes - 0 (source: NCBI BLink).
A_84_P712672	0.00920628	2.4523e-05	15.7328	3.97571	Sin AGI Code 499
A_84_P13315	0.00522362	5.99754e-06	15.4845	3.95275	AT1G16370	OCT6, ATOCT6	ATOCT6_OCT6__organic cation/carnitine transporter 6
A_84_P11822	0.0038168	2.18833e-06	15.232	3.92903	AT3G51450		Calcium-dependent phosphotriesterase superfamily protein
A_84_P16173	0.00891983	2.33503e-05	15.2112	3.92706	AT1G28480	GRX480, roxy19	GRX480_GRXC9_roxy19__Thioredoxin superfamily protein
A_84_P852628	0.0434853	0.00102652	15.0573	3.91239	AT5G02600	NAKR1, NPCC6	NAKR1_NPCC6__Heavy metal transport/detoxification superfamily protein
A_84_P558681	0.0060838	8.1028e-06	14.9025	3.89749	AT1G53885;AT1G53903	0
A_84_P20004	0.0068762	1.27898e-05	14.566	3.86453	AT1G72660		Drg1-3__P-loop containing nucleoside triphosphate hydrolases superfamily protein
A_84_P16121	0.018281	0.000130135	14.3923	3.84723	AT1G43160	RAP2.6	RAP2.6__related to AP2 6
A_84_P808818	0.0437589	0.0010424	14.1417	3.82189	AT5G24770;AT5G24780	ATVSP2,VSP2,ATVSP1,VSP1
A_84_P17881	0.0271619	0.000326313	13.9026	3.79729	AT5G62360		Plant invertase/pectin methylesterase inhibitor superfamily proteinPlant invertase/pectin methylesterase inhibitor superfamily protein
A_84_P572181	0.00660586	1.1156e-05	13.7516	3.78153	AT2G34000		RING/U-box superfamily protein
A_84_P15340	0.00281047	1.0326e-06	13.7307	3.77933	AT2G06050	AtOPR3, DDE1, OPR3	AtOPR3_DDE1_OPR3__oxophytodienoate-reductase 3
A_84_P19028	0.00401137	3.35392e-06	13.6786	3.77385	AT1G74930	ORA47	ORA47__Integrase-type DNA-binding superfamily protein
A_84_P830119	0.047842	0.00133129	13.4539	3.74995	AT2G46240	ATBAG6, BAG6	ATBAG6_BAG6__BCL-2-associated athanogene 6ATBAG6_BAG6__BCL-2-associated athanogene 6ATBAG6_BAG6__BCL-2-associated athanogene 6ATBAG6_BAG6__BCL-2-associated athanogene 6ATBAG6_BAG6__BCL-2-associated athanogene 6
A_84_P786499	0.0038168	2.55906e-06	13.2235	3.72503	AT3G25760	AOC1, ERD12	AOC1_ERD12__allene oxide cyclase 1AOC1_ERD12__allene oxide cyclase 1
A_84_P11439	0.00409283	3.66539e-06	13.0981	3.71128	AT1G52560		HSP20-like chaperones superfamily protein
A_84_P22274	0.00981929	2.79598e-05	12.6983	3.66657	AT3G63350	AT-HSFA7B, HSFA7B	AT-HSFA7B_HSFA7B__winged-helix DNA-binding transcription factor family protein
A_84_P182564	0.0121845	4.89641e-05	12.3552	3.62705	AT4G21323		Subtilase family protein
A_84_P756822	0.0122052	5.16883e-05	12.1284	3.60032	AT2G07731;ATMG00270	NAD6
A_84_P236643	0.0159498	9.89374e-05	12.0046	3.58551	AT1G44350	ILL6	ILL6__IAA-leucine resistant (ILR)-like gene 6
A_84_P790466	0.0177465	0.000118995	11.7452	3.554	Sin AGI Code 1079
A_84_P822865	0.0038168	2.80397e-06	11.6987	3.54828	Sin AGI Code 3194	DREB2, DREB2A
A_84_P290124	0.0103175	3.29323e-05	11.2456	3.49129	AT2G22860	ATPSK2, PSK2	ATPSK2_PSK2__phytosulfokine 2 precursor
A_84_P16802	0.0122052	5.185e-05	11.1164	3.47462	AT5G14470		AtGALK2_GALK2__GHMP kinase family protein
A_84_P511918	0.00990211	2.88777e-05	10.7454	3.42565	AT3G01175		Protein of unknown function (DUF1666)
A_84_P805621	0.0127152	5.69365e-05	10.6988	3.41938	Sin AGI Code 2410	ATVSP1, VSP1
A_84_P23398	0.0063712	1.00949e-05	10.6757	3.41626	AT5G06870	ATPGIP2, PGIP2	ATPGIP2_PGIP2__polygalacturonase inhibiting protein 2
A_84_P159795	0.00709557	1.36867e-05	10.6495	3.41271	AT1G19530
A_84_P14865	0.00464957	5.12491e-06	10.6168	3.40827	AT5G01180	ATPTR5, PTR5	AtNPF8.2_ATPTR5_NPF8.2_PTR5__peptide transporter 5
A_84_P501308	0.00788001	1.66386e-05	10.5461	3.39864	AT3G14260		Protein of unknown function (DUF567)
A_84_P23544	0.0252366	0.000270632	10.4701	3.3882	AT5G59720	HSP18.2	HSP18.2__heat shock protein 18.2
A_84_P832673	0.022805	0.000212682	10.3254	3.36812	AT3G20340
A_84_P230699	0.0114634	4.34339e-05	10.2803	3.36181	AT5G05530		RING/U-box superfamily protein
A_84_P15797	0.0131285	6.39119e-05	10.2229	3.35374	AT4G15100	scpl30	scpl30__serine carboxypeptidase-like 30
A_84_P604601	0.00682098	1.25305e-05	10.1276	3.34022	AT4G37140	ATMES20, MEE69, MES20	ATMES20_MEE69_MES20__alpha/beta-Hydrolases superfamily protein
A_84_P10711	0.0245519	0.000252013	10.1089	3.33756	AT2G39330	JAL23	JAL23__jacalin-related lectin 23
A_84_P13022	0.0311861	0.000465486	9.99771	3.3216	AT5G15250	ATFTSH6, FTSH6	ATFTSH6_FTSH6__FTSH protease 6
A_84_P784216	0.0236224	0.000227738	9.97028	3.31763	AT5G24780	ATVSP1, VSP1	ATVSP1_VSP1__vegetative storage protein 1
A_84_P712636	0.00788024	1.70786e-05	9.95266	3.31508	AT3G27415		unknown protein; FUNCTIONS IN: molecular_function unknown; INVOLVED IN: biological_process unknown; LOCATED IN: cellular_component unknown; Has 30201 Blast hits to 17322 proteins in 780 species: Archae - 12; Bacteria - 1396; Metazoa - 17338; Fungi - 3422; Plants - 5037; Viruses - 0; Other Eukaryotes - 2996 (source: NCBI BLink).
A_84_P609369	0.0063185	8.97434e-06	9.84303	3.2991	AT1G31550		GDSL-like Lipase/Acylhydrolase superfamily protein
A_84_P10611	0.00660586	1.15822e-05	9.6755	3.27434	AT2G43530		Scorpion toxin-like knottin superfamily protein
A_84_P529724	0.0135248	6.93917e-05	9.67228	3.27386	AT3G20340
A_84_P100746	0.00334162	1.53468e-06	9.63184	3.26781	AT3G28220		TRAF-like family protein
A_84_P868217	0.021902	0.000181058	9.51092	3.24958	AT1G52030	F-ATMBP, MBP1.2, MBP2	F-ATMBP_MBP1.2_MBP2__myrosinase-binding protein 2
A_84_P21851	0.0122052	5.00286e-05	9.50574	3.2488	AT1G66370	AtMYB113, MYB113	AtMYB113_MYB113__myb domain protein 113
A_84_P194044	0.0254579	0.000276513	9.33337	3.2224	AT5G07330		unknown protein; FUNCTIONS IN: molecular_function unknown; INVOLVED IN: biological_process unknown; LOCATED IN: mitochondrion; BEST Arabidopsis thaliana protein match is: unknown protein (TAIR:AT1G63060.1); Has 1807 Blast hits to 1807 proteins in 277 species: Archae - 0; Bacteria - 0; Metazoa - 736; Fungi - 347; Plants - 385; Viruses - 0; Other Eukaryotes - 339 (source: NCBI BLink).
A_84_P515468	0.00392102	3.15137e-06	9.18501	3.19928	AT2G45940		Protein of unknown function (DUF295)
A_84_P17787	0.00616423	8.49301e-06	9.08416	3.18335	AT5G37670		HSP20-like chaperones superfamily proteinHSP20-like chaperones superfamily protein
A_84_P786287	0.0145842	8.04722e-05	9.0591	3.17937	AT5G05410	DREB2, DREB2A	DREB2_DREB2A__DRE-binding protein 2ADREB2_DREB2A__DRE-binding protein 2ADREB2_DREB2A__DRE-binding protein 2ADREB2_DREB2A__DRE-binding protein 2A
A_84_P20728	0.0454885	0.00115734	9.00284	3.17038	AT5G64750	ABR1	ABR1__Integrase-type DNA-binding superfamily proteinABR1__Integrase-type DNA-binding superfamily protein
A_84_P193424	0.0100348	3.14424e-05	8.9408	3.1604	AT1G19180	JAZ1, TIFY10A	AtJAZ1_JAZ1_TIFY10A__jasmonate-zim-domain protein 1
A_84_P169283	0.00155183	2.54636e-07	8.87151	3.14918	AT5G06570		alpha/beta-Hydrolases superfamily proteinalpha/beta-Hydrolases superfamily protein
A_84_P10171	0.0038168	2.0994e-06	8.83746	3.14363	AT5G10300	AtHNL, ATMES5, HNL, MES5	AtHNL_ATMES5_HNL_MES5__methyl esterase 5AtHNL_ATMES5_HNL_MES5__methyl esterase 5
A_84_P786837	0.0056716	7.14138e-06	8.79261	3.13629	AT5G13080	ATWRKY75, WRKY75	ATWRKY75_WRKY75__WRKY DNA-binding protein 75ATWRKY75_WRKY75__WRKY DNA-binding protein 75ATWRKY75_WRKY75__WRKY DNA-binding protein 75
A_84_P23204	0.0139204	7.38383e-05	8.59995	3.10433	AT3G59480		FRK4_FRK7__pfkB-like carbohydrate kinase family protein
A_84_P154615	0.0122052	5.05605e-05	8.57921	3.10084	AT1G76590		PLATZ transcription factor family protein
A_84_P768692	0.0265132	0.00030174	8.53696	3.09372	AT5G40348		other RNA
A_84_P21703	0.0103411	3.36027e-05	8.53567	3.0935	AT5G13080	ATWRKY75, WRKY75	ATWRKY75_WRKY75__WRKY DNA-binding protein 75ATWRKY75_WRKY75__WRKY DNA-binding protein 75ATWRKY75_WRKY75__WRKY DNA-binding protein 75
A_84_P14882	0.00463173	4.90459e-06	8.37357	3.06584	AT1G06620		2-oxoglutarate (2OG) and Fe(II)-dependent oxygenase superfamily protein
A_84_P20428	0.0314589	0.00047028	8.36968	3.06517	AT4G13310	CYP71A20	CYP71A20__cytochrome P450, family 71, subfamily A, polypeptide 20
A_84_P217688	0.0128998	5.92585e-05	8.30754	3.05442	AT1G76600		unknown protein; FUNCTIONS IN: molecular_function unknown; INVOLVED IN: N-terminal protein myristoylation; LOCATED IN: nucleolus, nucleus; EXPRESSED IN: 24 plant structures; EXPRESSED DURING: 15 growth stages; BEST Arabidopsis thaliana protein match is: unknown protein (TAIR:AT1G21010.1); Has 220 Blast hits to 220 proteins in 14 species: Archae - 0; Bacteria - 0; Metazoa - 0; Fungi - 0; Plants - …
A_84_P709533	0.0219593	0.000182036	8.20222	3.03601	AT4G13395	DVL10, RTFL12	DVL10_RTFL12__ROTUNDIFOLIA like 12
A_84_P20466	0.0394233	0.000819071	8.15402	3.02751	AT4G26260	MIOX4	MIOX4__myo-inositol oxygenase 4
A_84_P10708	0.0222855	0.000189996	8.07585	3.01361	AT2G38340	DREB19	DREB19__Integrase-type DNA-binding superfamily protein
A_84_P759481	0.00409283	3.59479e-06	8.0747	3.01341	AT3G12145	FLOR1, FLR1	FLR1_FTM4__Leucine-rich repeat (LRR) family proteinFLR1_FTM4__Leucine-rich repeat (LRR) family proteinFLR1_FTM4__Leucine-rich repeat (LRR) family protein
A_84_P815994	0.00201028	6.2037e-07	8.07222	3.01297	AT1G54020		GDSL-like Lipase/Acylhydrolase superfamily proteinGDSL-like Lipase/Acylhydrolase superfamily protein
A_84_P23654	0.00487962	5.49052e-06	8.05153	3.00926	AT1G52000		Mannose-binding lectin superfamily proteinMannose-binding lectin superfamily protein
A_84_P586644	0.0175438	0.000116209	8.0143	3.00258	AT3G53232	DVL20, RTFL1	DVL20_RTFL1__ROTUNDIFOLIA like 1
A_84_P611334	0.0373243	0.000677373	8.00529	3.00095	AT2G22880	VQ12	VQ12__VQ motif-containing protein
A_84_P752754	0.00778313	1.59066e-05	7.92646	2.98668	AT1G64195		Defensin-like (DEFL) family protein
A_84_P19368	0.0240618	0.000239622	7.79232	2.96205	AT3G47340	ASN1, AT-ASN1, DIN6	ASN1_AT-ASN1_DIN6__glutamine-dependent asparagine synthase 1
A_84_P20976	0.00611254	8.28143e-06	7.5765	2.92153	AT1G19210		ERF017_ERF17__Integrase-type DNA-binding superfamily protein
A_84_P245475	0.0211462	0.000172867	7.56424	2.9192	AT2G25460
A_84_P83519	0.0276372	0.000350765	7.48773	2.90453	AT1G62225		unknown protein; FUNCTIONS IN: molecular_function unknown; INVOLVED IN: biological_process unknown; LOCATED IN: endomembrane system; BEST Arabidopsis thaliana protein match is: unknown protein (TAIR:AT1G62000.1); Has 41 Blast hits to 41 proteins in 5 species: Archae - 0; Bacteria - 2; Metazoa - 1; Fungi - 2; Plants - 36; Viruses - 0; Other Eukaryotes - 0 (source: NCBI BLink).
A_84_P847119	0.0349416	0.000583276	7.40886	2.88925	AT5G62360		Plant invertase/pectin methylesterase inhibitor superfamily proteinPlant invertase/pectin methylesterase inhibitor superfamily protein
A_84_P155935	0.0389058	0.000777259	7.36903	2.88147	AT4G27590		Heavy metal transport/detoxification superfamily protein
A_84_P840621	0.0170923	0.000111417	7.30574	2.86903	AT1G19530		unknown protein; FUNCTIONS IN: molecular_function unknown; INVOLVED IN: N-terminal protein myristoylation, anaerobic respiration; LOCATED IN: cellular_component unknown; EXPRESSED IN: leaf apex, inflorescence meristem, hypocotyl, root, flower; EXPRESSED DURING: petal differentiation and expansion stage; Has 47 Blast hits to 47 proteins in 13 species: Archae - 0; Bacteria - 0; Metazoa - 0; Fungi -…
A_84_P12686	0.0149451	8.59126e-05	7.26769	2.8615	AT3G25180	CYP82G1	CYP82G1__cytochrome P450, family 82, subfamily G, polypeptide 1
A_84_P544827	0.0248936	0.000265811	7.23055	2.85411	AT3G25760	AOC1, ERD12	AOC1_ERD12__allene oxide cyclase 1AOC1_ERD12__allene oxide cyclase 1
A_84_P16133	0.0139204	7.41604e-05	7.18623	2.84524	AT1G79310	AtMC7, AtMCP2a, MC7, MCP2a	AtMC7_AtMCP2a_MC7_MCP2a__metacaspase 7
A_84_P594805	0.0164378	0.000104201	7.15022	2.83799	AT4G36820		MCU4__Protein of unknown function (DUF607)
A_84_P800343	0.00660586	1.14818e-05	7.12166	2.83221	Sin AGI Code 1979
A_84_P838876	0.0359179	0.000613433	7.07328	2.82238	Sin AGI Code 3848
A_84_P10561	0.00986577	2.83452e-05	7.07275	2.82227	AT1G51780	ILL5	ILL5__IAA-leucine resistant (ILR)-like gene 5
A_84_P704033	0.00841208	2.02826e-05	7.07169	2.82206	AT1G11185		sORF2__other RNA
A_84_P809963	0.0457338	0.00117202	7.0303	2.81359	Sin AGI Code 2579
A_84_P862409	0.0265132	0.00029931	7.00256	2.80788	Sin AGI Code 5326
A_84_P547572	0.00891983	2.26708e-05	7.0003	2.80742	AT4G02360		Protein of unknown function, DUF538
A_84_P564716	0.0120207	4.69016e-05	6.96426	2.79997	AT1G03850	ATGRXS13, GRXS13	ATGRXS13_GRXS13__Glutaredoxin family proteinATGRXS13_GRXS13__Glutaredoxin family proteinATGRXS13_GRXS13__Glutaredoxin family protein
A_84_P761787	0.0137313	7.15169e-05	6.84848	2.77578	AT3G14185		other RNA
A_84_P287970	0.0276372	0.000354763	6.77807	2.76087	AT5G65690	PCK2, PEPCK	PCK2_PEPCK__phosphoenolpyruvate carboxykinase 2
A_84_P17031	0.00420783	4.05825e-06	6.77238	2.75966	AT1G03850	ATGRXS13, GRXS13	ATGRXS13_GRXS13__Glutaredoxin family proteinATGRXS13_GRXS13__Glutaredoxin family proteinATGRXS13_GRXS13__Glutaredoxin family protein
A_84_P20120	0.0437589	0.00104138	6.75651	2.75628	AT2G27690	CYP94C1	CYP94C1__cytochrome P450, family 94, subfamily C, polypeptide 1
A_84_P23096	0.014643	8.29066e-05	6.74603	2.75404	AT3G26200	CYP71B22	CYP71B22__cytochrome P450, family 71, subfamily B, polypeptide 22
A_84_P786969	0.0175438	0.000115755	6.73326	2.75131	Sin AGI Code 901	ANAC019, NAC019
A_84_P840907	0.0139204	7.41252e-05	6.64833	2.73299	AT5G56880		unknown protein; Has 9 Blast hits to 9 proteins in 5 species: Archae - 0; Bacteria - 0; Metazoa - 0; Fungi - 0; Plants - 9; Viruses - 0; Other Eukaryotes - 0 (source: NCBI BLink).
A_84_P789698	0.00920628	2.44162e-05	6.60476	2.72351	AT1G72416		Chaperone DnaJ-domain superfamily protein
A_84_P15269	0.00829377	1.9464e-05	6.4679	2.6933	AT1G52890	ANAC019, NAC019	ANAC019_ANAC19_NAC019__NAC domain containing protein 19
A_84_P606215	0.0222855	0.000195043	6.44003	2.68707	AT3G50470	HR3, MLA10	HR3_MLA10__homolog of RPW8 3
A_84_P19363	0.0348273	0.00057867	6.36644	2.67049	AT3G46230	ATHSP17.4, HSP17.4	ATHSP17.4_HSP17.4__heat shock protein 17.4
A_84_P16645	0.0226429	0.000207039	6.32257	2.66051	AT4G13480	AtMYB79, MYB79	AtMYB79_MYB79__myb domain protein 79
A_84_P141619	0.028192	0.000365768	6.32197	2.66037	AT1G66870		Carbohydrate-binding X8 domain superfamily protein
A_84_P174151	0.027148	0.000324799	6.25379	2.64473	AT2G40330	PYL6, RCAR9	PYL6_RCAR9__PYR1-like 6
A_84_P15185	0.0200423	0.000155088	6.22843	2.63887	AT1G22810		AtERF019_ERF019__Integrase-type DNA-binding superfamily proteinAtERF019_ERF019__Integrase-type DNA-binding superfamily protein
A_84_P67084	0.0272085	0.000329368	6.22659	2.63844	AT1G25400		unknown protein; BEST Arabidopsis thaliana protein match is: unknown protein (TAIR:AT1G68440.1); Has 21 Blast hits to 21 proteins in 6 species: Archae - 0; Bacteria - 0; Metazoa - 0; Fungi - 0; Plants - 21; Viruses - 0; Other Eukaryotes - 0 (source: NCBI BLink).
A_84_P22843	0.0122052	5.16423e-05	6.22541	2.63817	AT1G76790	IGMT5	IGMT5__O-methyltransferase family proteinIGMT5__O-methyltransferase family protein
A_84_P593014	0.0063185	9.28954e-06	6.21006	2.63461	AT4G31110		Wall-associated kinase family protein
A_84_P859274	0.0359801	0.000617135	6.16329	2.6237	Sin AGI Code 5108
A_84_P788408	0.00709557	1.35263e-05	6.12615	2.61498	AT2G22760		basic helix-loop-helix (bHLH) DNA-binding superfamily proteinbasic helix-loop-helix (bHLH) DNA-binding superfamily protein
A_84_P12418	0.0127892	5.75612e-05	6.11389	2.61209	AT1G49530	GGPS6	GFPPS3_GGPPS1_GGPS6__geranylgeranyl pyrophosphate synthase 6
A_84_P255510	0.00777627	1.55354e-05	6.0992	2.60862	AT1G72450	JAZ6, TIFY11B	JAZ6_TIFY11B__jasmonate-zim-domain protein 6JAZ6_TIFY11B__jasmonate-zim-domain protein 6
A_84_P546443	0.0248936	0.00026535	6.08446	2.60513	AT2G28085		SAUR42__SAUR-like auxin-responsive protein family
A_84_P833808	0.0151548	9.04807e-05	6.06389	2.60024	AT1G17420	ATLOX3, LOX3	ATLOX3_LOX3__lipoxygenase 3ATLOX3_LOX3__lipoxygenase 3
A_84_P739326	0.00334162	1.36045e-06	6.0532	2.5977	Sin AGI Code 743
A_84_P21525	0.0455405	0.00115974	6.00278	2.58563	AT5G12030	AT-HSP17.6A, HSP17.6, HSP17.6A	AT-HSP17.6A_HSP17.6_HSP17.6A__heat shock protein 17.6A
A_84_P22640	0.033477	0.000532622	6.00131	2.58528	AT5G17540		HXXXD-type acyl-transferase family protein
A_84_P292144	0.0490597	0.0014184	5.96543	2.57663	AT3G23550		DTX18__MATE efflux family protein
A_84_P18976	0.0145842	8.1225e-05	5.96411	2.57631	AT1G30730		AtBBE11__FAD-binding Berberine family protein
A_84_P22325	0.0487734	0.00138869	5.93423	2.56906	AT4G18450		Integrase-type DNA-binding superfamily protein
A_84_P18925	0.0248936	0.000264483	5.90372	2.56162	AT1G61610		S-locus lectin protein kinase family protein
A_84_P216248	0.0309082	0.000447559	5.90036	2.5608	AT1G69890		Protein of unknown function (DUF569)
A_84_P811808	0.0272494	0.000333084	5.89634	2.55982	AT3G12145	FLOR1, FLR1	FLR1_FTM4__Leucine-rich repeat (LRR) family proteinFLR1_FTM4__Leucine-rich repeat (LRR) family proteinFLR1_FTM4__Leucine-rich repeat (LRR) family protein
A_84_P858725	0.00829377	1.9408e-05	5.85851	2.55053	AT1G72450	JAZ6, TIFY11B	JAZ6_TIFY11B__jasmonate-zim-domain protein 6JAZ6_TIFY11B__jasmonate-zim-domain protein 6
A_84_P23899	0.00925004	2.52743e-05	5.85073	2.54862	AT2G29500		HSP20-like chaperones superfamily protein
A_84_P761897	0.0311838	0.000463724	5.83557	2.54487	AT3G19615		unknown protein; FUNCTIONS IN: molecular_function unknown; INVOLVED IN: biological_process unknown; LOCATED IN: cellular_component unknown; Has 10 Blast hits to 10 proteins in 5 species: Archae - 0; Bacteria - 0; Metazoa - 0; Fungi - 0; Plants - 10; Viruses - 0; Other Eukaryotes - 0 (source: NCBI BLink).
A_84_P18030	0.00788001	1.66474e-05	5.74859	2.52321	AT1G30720		AtBBE10__FAD-binding Berberine family proteinAtBBE10__FAD-binding Berberine family protein
A_84_P14226	0.0132324	6.51614e-05	5.72868	2.5182	AT1G10070	ATBCAT-2, BCAT-2	ATBCAT-2_BCAT-2_BCAT2__branched-chain amino acid transaminase 2ATBCAT-2_BCAT-2_BCAT2__branched-chain amino acid transaminase 2
A_84_P22853	0.0145842	8.16279e-05	5.72076	2.51621	AT1G75960		AMP-dependent synthetase and ligase family proteinAMP-dependent synthetase and ligase family protein
A_84_P140739	0.011027	3.97547e-05	5.70738	2.51283	AT5G51780		basic helix-loop-helix (bHLH) DNA-binding superfamily protein
A_84_P860334	0.0103411	3.51446e-05	5.68926	2.50824	AT2G33830		AtDRM2_DRM2__Dormancy/auxin associated family proteinAtDRM2_DRM2__Dormancy/auxin associated family proteinAtDRM2_DRM2__Dormancy/auxin associated family protein
A_84_P19191	0.0056716	7.29332e-06	5.67563	2.50478	AT1G19670	ATCLH1, ATHCOR1, CLH1, CORI1	ATCLH1_ATHCOR1_CLH1_CORI1__chlorophyllase 1
A_84_P23070	0.00382615	2.98726e-06	5.66306	2.50158	AT3G22740	HMT3	HMT3__homocysteine S-methyltransferase 3
A_84_P71564	0.018281	0.000129932	5.6604	2.5009	AT2G19800	MIOX2	MIOX2__myo-inositol oxygenase 2
A_84_P823929	0.0178947	0.000123985	5.61735	2.48989	AT1G03850	ATGRXS13, GRXS13	ATGRXS13_GRXS13__Glutaredoxin family proteinATGRXS13_GRXS13__Glutaredoxin family proteinATGRXS13_GRXS13__Glutaredoxin family protein
A_84_P813465	0.0063185	9.68019e-06	5.54883	2.47218	AT2G15890	MEE14	CBP1_MEE14__maternal effect embryo arrest 14CBP1_MEE14__maternal effect embryo arrest 14CBP1_MEE14__maternal effect embryo arrest 14
A_84_P14250	0.00666602	1.19397e-05	5.53188	2.46777	AT1G03070		AtLFG4_LFG4__Bax inhibitor-1 family protein
A_84_P232439	0.0406245	0.000886349	5.49939	2.45927	AT4G31800	ATWRKY18, WRKY18	ATWRKY18_WRKY18__WRKY DNA-binding protein 18
A_84_P17278	0.0242437	0.000245476	5.4915	2.4572	AT2G29440	ATGSTU6, GST24, GSTU6	ATGSTU6_GST24_GSTU6__glutathione S-transferase tau 6
A_84_P11918	0.00463173	4.99888e-06	5.48235	2.45479	AT4G13410	ATCSLA15, CSLA15	ATCSLA15_CSLA15__Nucleotide-diphospho-sugar transferases superfamily protein
A_84_P10863	0.0219887	0.000184422	5.4613	2.44924	AT3G48520	CYP94B3	CYP94B3__cytochrome P450, family 94, subfamily B, polypeptide 3
A_84_P15500	0.0132324	6.55229e-05	5.44749	2.44559	AT3G16690	AtSWEET16, SWEET16	AtSWEET16_SWEET16__Nodulin MtN3 family protein
A_84_P586382	0.0427917	0.000987752	5.44396	2.44466	AT2G05330		BTB/POZ domain-containing protein
A_84_P708329	0.0445518	0.00111289	5.38889	2.42999	Sin AGI Code 466
A_84_P81409	0.0440947	0.00106811	5.32452	2.41265	AT3G15630		unknown protein; FUNCTIONS IN: molecular_function unknown; INVOLVED IN: biological_process unknown; LOCATED IN: chloroplast; EXPRESSED IN: 24 plant structures; EXPRESSED DURING: 15 growth stages; BEST Arabidopsis thaliana protein match is: unknown protein (TAIR:AT1G52720.1); Has 61 Blast hits to 61 proteins in 13 species: Archae - 0; Bacteria - 0; Metazoa - 0; Fungi - 0; Plants - 61; Viruses - 0;…
A_84_P792060	0.0225965	0.000204442	5.31019	2.40876	Sin AGI Code 1185
A_84_P11392	0.0394233	0.000816715	5.30275	2.40674	AT1G67110	CYP735A2	CYP735A2__cytochrome P450, family 735, subfamily A, polypeptide 2
A_84_P15703	0.00925004	2.52768e-05	5.29411	2.40439	AT4G18340		Glycosyl hydrolase superfamily protein
A_84_P16943	0.0111333	4.16721e-05	5.28339	2.40146	AT1G52410	TSA1	AtTSA1_TSA1__TSK-associating protein 1
A_84_P79769	0.0103411	3.44552e-05	5.28117	2.40086	AT4G38470	STY46	STY46__ACT-like protein tyrosine kinase family protein
A_84_P811737	0.0131276	6.33137e-05	5.25869	2.3947	AT2G33830		AtDRM2_DRM2__Dormancy/auxin associated family proteinAtDRM2_DRM2__Dormancy/auxin associated family proteinAtDRM2_DRM2__Dormancy/auxin associated family protein
A_84_P123322	0.0056716	7.08545e-06	5.15493	2.36595	AT1G58200	MSL3	MSL3__MSCS-like 3
A_84_P282640	0.0128998	5.9571e-05	5.14649	2.36359	AT2G23170	GH3.3	GH3.3__Auxin-responsive GH3 family protein
A_84_P596462	0.0202465	0.000157729	5.13444	2.36021	AT3G60700		Protein of unknown function (DUF1163)
A_84_P20535	0.00709557	1.34036e-05	5.12907	2.3587	AT4G17500	ATERF-1, ERF-1	AtERF#100_ATERF-1_ERF-1_ERF1A__ethylene responsive element binding factor 1AtERF#100_ATERF-1_ERF-1_ERF1A__ethylene responsive element binding factor 1
A_84_P567667	0.0127092	5.63256e-05	5.12047	2.35628	AT2G20080		TIE2
A_84_P858464	0.0194827	0.00014719	5.11737	2.3554	AT3G10020		unknown protein; FUNCTIONS IN: molecular_function unknown; INVOLVED IN: response to oxidative stress, anaerobic respiration; LOCATED IN: cellular_component unknown; EXPRESSED IN: 23 plant structures; EXPRESSED DURING: 13 growth stages; Has 47 Blast hits to 47 proteins in 12 species: Archae - 0; Bacteria - 0; Metazoa - 1; Fungi - 0; Plants - 46; Viruses - 0; Other Eukaryotes - 0 (source: NCBI BLin…
A_84_P249675	0.0222855	0.000198557	5.10893	2.35302	AT1G02700		unknown protein; FUNCTIONS IN: molecular_function unknown; INVOLVED IN: biological_process unknown; LOCATED IN: mitochondrion; BEST Arabidopsis thaliana protein match is: unknown protein (TAIR:AT4G02140.1); Has 49 Blast hits to 49 proteins in 21 species: Archae - 0; Bacteria - 0; Metazoa - 10; Fungi - 6; Plants - 29; Viruses - 0; Other Eukaryotes - 4 (source: NCBI BLink).
A_84_P12726	0.0242437	0.000244948	5.09197	2.34822	AT3G11020	DREB2, DREB2B	DREB2_DREB2B__DRE/CRT-binding protein 2B
A_84_P159845	0.0222855	0.00019761	5.08289	2.34565	AT3G28290;AT3G28300	AT14A,AT14A
A_84_P20579	0.039382	0.000808477	5.06888	2.34167	AT5G12020	HSP17.6II	HSP17.6II__17.6 kDa class II heat shock protein
A_84_P503909	0.0105893	3.64745e-05	5.06782	2.34137	AT2G37025	TRFL8	TRFL8__TRF-like 8
A_84_P23919	0.0445303	0.00110129	5.0366	2.33245	AT2G35980	ATNHL10, NHL10, YLS9	ATNHL10_NHL10_YLS9__Late embryogenesis abundant (LEA) hydroxyproline-rich glycoprotein family
A_84_P19196	0.0182286	0.00012828	5.03127	2.33092	AT1G75490		Integrase-type DNA-binding superfamily protein
A_84_P14693	0.0401262	0.000844025	4.92748	2.30085	AT3G59750		LecRK-V.8__Concanavalin A-like lectin protein kinase family protein
A_84_P842213	0.0272494	0.000336581	4.92346	2.29967	Sin AGI Code 4077
A_84_P17388	0.0122052	5.12678e-05	4.91527	2.29727	AT3G06500	A/N-InvC	A/N-InvC__Plant neutral invertase family protein
A_84_P12402	0.0103411	3.37962e-05	4.87703	2.286	AT1G69370	CM3, cm-3	AtCM3_cm-3_CM3__chorismate mutase 3
A_84_P13218	0.0203251	0.000159155	4.87263	2.2847	AT2G07771;ATMG00900	ABCI5,ABCI3,CCB256
A_84_P18892	0.0135248	6.95684e-05	4.86198	2.28154	AT1G62760		AtPMEI10__Plant invertase/pectin methylesterase inhibitor superfamily protein
A_84_P300030	0.00922033	2.47722e-05	4.85634	2.27987	AT5G08790	anac081, ATAF2	anac081_ATAF2__NAC (No Apical Meristem) domain transcriptional regulator superfamily proteinanac081_ATAF2__NAC (No Apical Meristem) domain transcriptional regulator superfamily protein
A_84_P10871	0.0152363	9.1317e-05	4.84497	2.27649	AT3G50280		HXXXD-type acyl-transferase family protein
A_84_P52340	0.0272494	0.000338521	4.82185	2.26959	AT3G26840		PES2__Esterase/lipase/thioesterase family protein
A_84_P18081	0.019417	0.000144429	4.80328	2.26402	AT1G76410	ATL8	ATL8__RING/U-box superfamily protein
A_84_P785932	0.0485137	0.00136654	4.79879	2.26267	AT1G25400		unknown protein; BEST Arabidopsis thaliana protein match is: unknown protein (TAIR:AT1G68440.1); Has 21 Blast hits to 21 proteins in 6 species: Archae - 0; Bacteria - 0; Metazoa - 0; Fungi - 0; Plants - 21; Viruses - 0; Other Eukaryotes - 0 (source: NCBI BLink).
A_84_P554567	0.0333732	0.000525719	4.7793	2.2568	AT3G28340	GATL10, GolS8	GATL10_GolS8__galacturonosyltransferase-like 10
A_84_P575245	0.0222855	0.000197612	4.77752	2.25626	AT5G16190	ATCSLA11, CSLA11	ATCSLA11_CSLA11__cellulose synthase like A11ATCSLA11_CSLA11__cellulose synthase like A11
A_84_P12018	0.00559973	6.55797e-06	4.75886	2.25062	AT4G15420		Ubiquitin fusion degradation UFD1 family protein
A_84_P22015	0.011027	3.91677e-05	4.75129	2.24832	AT1G30040	ATGA2OX2, GA2OX2	ATGA2OX2_GA2OX2_GA2OX2__gibberellin 2-oxidase
A_84_P19393	0.0350259	0.000587142	4.73628	2.24375	AT3G53200	AtMYB27, MYB27	AtMYB27_MYB27__myb domain protein 27
A_84_P18737	0.0175438	0.000116427	4.71794	2.23816	AT5G38710		PDH2__Methylenetetrahydrofolate reductase family protein
A_84_P809927	0.0103411	3.43303e-05	4.70805	2.23513	AT5G07440	GDH2	GDH2__glutamate dehydrogenase 2GDH2__glutamate dehydrogenase 2
A_84_P289354	0.0120973	4.80581e-05	4.70504	2.23421	AT2G15890	MEE14	CBP1_MEE14__maternal effect embryo arrest 14CBP1_MEE14__maternal effect embryo arrest 14CBP1_MEE14__maternal effect embryo arrest 14
A_84_P21673	0.0133808	6.79057e-05	4.7036	2.23377	AT1G52400	ATBG1, BGL1, BGLU18	ATBG1_BGL1_BGLU18__beta glucosidase 18ATBG1_BGL1_BGLU18__beta glucosidase 18
A_84_P567134	0.0265172	0.000306286	4.68169	2.22703	AT4G27657		unknown protein; FUNCTIONS IN: molecular_function unknown; INVOLVED IN: biological_process unknown; LOCATED IN: endomembrane system; EXPRESSED IN: 15 plant structures; EXPRESSED DURING: 9 growth stages; BEST Arabidopsis thaliana protein match is: unknown protein (TAIR:AT5G54145.1); Has 30201 Blast hits to 17322 proteins in 780 species: Archae - 12; Bacteria - 1396; Metazoa - 17338; Fungi - 3422; …
A_84_P11284	0.0265132	0.000302346	4.64639	2.21611	AT5G67520	APK4	APK4__adenosine-5'-phosphosulfate (APS) kinase 4
A_84_P11721	0.038013	0.000725583	4.6403	2.21422	AT3G15500	ANAC055, ATNAC3, NAC055, NAC3	ANAC055_ANAC55_ATNAC3_NAC055_NAC3__NAC domain containing protein 3
A_84_P212878	0.0387345	0.00077011	4.63659	2.21306	AT2G45930		unknown protein; FUNCTIONS IN: molecular_function unknown; INVOLVED IN: biological_process unknown; LOCATED IN: mitochondrion; BEST Arabidopsis thaliana protein match is: unknown protein (TAIR:AT4G16090.1); Has 161 Blast hits to 161 proteins in 2 species: Archae - 0; Bacteria - 0; Metazoa - 0; Fungi - 0; Plants - 161; Viruses - 0; Other Eukaryotes - 0 (source: NCBI BLink).
A_84_P854705	0.00829377	1.91913e-05	4.62871	2.21061	Sin AGI Code 4782
A_84_P24073	0.0125728	5.5144e-05	4.60898	2.20445	AT3G28740	CYP81D11	CYP81D11__Cytochrome P450 superfamily protein
A_84_P544532	0.0345212	0.000570755	4.59678	2.20062	AT1G58225		unknown protein; FUNCTIONS IN: molecular_function unknown; INVOLVED IN: biological_process unknown; LOCATED IN: endomembrane system; Has 4 Blast hits to 4 proteins in 2 species: Archae - 0; Bacteria - 0; Metazoa - 0; Fungi - 0; Plants - 4; Viruses - 0; Other Eukaryotes - 0 (source: NCBI BLink).
A_84_P21742	0.0314804	0.000471324	4.58994	2.19847	AT1G18990		Protein of unknown function, DUF593
A_84_P598498	0.0101422	3.21397e-05	4.57327	2.19323	AT5G41120		Esterase/lipase/thioesterase family protein
A_84_P862058	0.0470518	0.00127653	4.56303	2.18999	AT3G12145	FLOR1, FLR1	FLR1_FTM4__Leucine-rich repeat (LRR) family proteinFLR1_FTM4__Leucine-rich repeat (LRR) family proteinFLR1_FTM4__Leucine-rich repeat (LRR) family protein
A_84_P15450	0.0125027	5.45492e-05	4.55693	2.18806	AT2G32120	HSP70T-2	HSP70T-2__heat-shock protein 70T-2
A_84_P564785	0.0178947	0.000122055	4.51523	2.1748	AT1G14250		GDA1/CD39 nucleoside phosphatase family protein
A_84_P765048	0.0438987	0.00105762	4.45903	2.15673	AT4G33467		unknown protein; Has 25 Blast hits to 25 proteins in 9 species: Archae - 0; Bacteria - 0; Metazoa - 0; Fungi - 0; Plants - 25; Viruses - 0; Other Eukaryotes - 0 (source: NCBI BLink).
A_84_P15574	0.038013	0.000722632	4.44731	2.15293	AT3G45140	ATLOX2, LOX2	ATLOX2_LOX2__lipoxygenase 2ATLOX2_LOX2__lipoxygenase 2
A_84_P868891	0.0477895	0.00132199	4.42976	2.14723	AT1G52400	ATBG1, BGL1, BGLU18	ATBG1_BGL1_BGLU18__beta glucosidase 18ATBG1_BGL1_BGLU18__beta glucosidase 18
A_84_P523896	0.049963	0.00149609	4.4102	2.14084	AT5G50335		unknown protein; Has 30201 Blast hits to 17322 proteins in 780 species: Archae - 12; Bacteria - 1396; Metazoa - 17338; Fungi - 3422; Plants - 5037; Viruses - 0; Other Eukaryotes - 2996 (source: NCBI BLink).
A_84_P769350	0.0110662	4.03187e-05	4.40409	2.13884	AT5G54165		unknown protein; FUNCTIONS IN: molecular_function unknown; INVOLVED IN: biological_process unknown; LOCATED IN: cellular_component unknown; Has 30201 Blast hits to 17322 proteins in 780 species: Archae - 12; Bacteria - 1396; Metazoa - 17338; Fungi - 3422; Plants - 5037; Viruses - 0; Other Eukaryotes - 2996 (source: NCBI BLink).
A_84_P11850	0.00935758	2.62153e-05	4.38854	2.13374	AT3G57760		Protein kinase superfamily protein
A_84_P18334	0.0445518	0.00110695	4.38628	2.133	AT3G06490	AtMYB108, BOS1, MYB108	AtMYB108_BOS1_MYB108__myb domain protein 108
A_84_P572494	0.0222855	0.00019109	4.38498	2.13257	AT4G28703		RmlC-like cupins superfamily proteinRmlC-like cupins superfamily protein
A_84_P559517	0.00975734	2.75593e-05	4.38451	2.13242	AT1G28330	DRM1, DYL1	AtDRM1_DRM1_DYL1__dormancy-associated protein-like 1
A_84_P587368	0.028863	0.000387231	4.36195	2.12497	AT2G42140	VQ17	VQ motif-containing protein
A_84_P17140	0.00829377	1.92455e-05	4.35715	2.12338	AT1G32640	ATMYC2, JAI1, JIN1, MYC2, RD22BP1, ZBF1	ATMYC2_JAI1_JIN1_MYC2_RD22BP1_ZBF1__Basic helix-loop-helix (bHLH) DNA-binding family protein
A_84_P233559	0.019417	0.000145353	4.32606	2.11305	AT1G10340		Ankyrin repeat family protein
A_84_P601310	0.019417	0.000145631	4.30804	2.10703	AT1G11070
A_84_P564464	0.0215674	0.000176806	4.29386	2.10228	AT4G27460		CBSX5__Cystathionine beta-synthase (CBS) family protein
A_84_P868627	0.00891983	2.21735e-05	4.29302	2.10199	Sin AGI Code 5460	ATBG1, BGL1, BGLU18
A_84_P19000	0.0178947	0.000123051	4.2837	2.09886	AT1G70820		phosphoglucomutase, putative / glucose phosphomutase, putative
A_84_P16520	0.0103411	3.47915e-05	4.27865	2.09715	AT1G02640	ATBXL2, BXL2	ATBXL2_BXL2__beta-xylosidase 2
A_84_P110112	0.0427302	0.000977434	4.26232	2.09164	AT5G09980	PROPEP4	PROPEP4__elicitor peptide 4 precursor
A_84_P205068	0.0442914	0.0010903	4.25814	2.09022	AT1G17744		unknown protein; FUNCTIONS IN: molecular_function unknown; INVOLVED IN: biological_process unknown; LOCATED IN: cellular_component unknown; EXPRESSED IN: stem; Has 30201 Blast hits to 17322 proteins in 780 species: Archae - 12; Bacteria - 1396; Metazoa - 17338; Fungi - 3422; Plants - 5037; Viruses - 0; Other Eukaryotes - 2996 (source: NCBI BLink).
A_84_P193944	0.0454885	0.00115579	4.24424	2.08551	AT5G66650		Protein of unknown function (DUF607)
A_84_P20736	0.0178947	0.000123647	4.24042	2.08421	AT5G66700	ATHB53, HB53, HB-8	ATHB53_HB-8_HB53__homeobox 53
A_84_P869292	0.015605	9.52505e-05	4.23661	2.08291	AT4G17500	ATERF-1, ERF-1	AtERF#100_ATERF-1_ERF-1_ERF1A__ethylene responsive element binding factor 1AtERF#100_ATERF-1_ERF-1_ERF1A__ethylene responsive element binding factor 1
A_84_P787406	0.0470518	0.0012751	4.22816	2.08003	AT4G28703		RmlC-like cupins superfamily proteinRmlC-like cupins superfamily protein
A_84_P18032	0.0137313	7.15763e-05	4.19595	2.069	AT1G54050		HSP20-like chaperones superfamily protein
A_84_P14131	0.0402809	0.00085137	4.18782	2.0662	AT5G20250	DIN10, RS6	DIN10_RS6__Raffinose synthase family protein
A_84_P17520	0.0120207	4.7049e-05	4.18471	2.06513	AT1G24070	ATCSLA10, CSLA10	ATCSLA10_CSLA10_CSLA10__cellulose synthase-like A10
A_84_P13568	0.0261139	0.000287236	4.16612	2.0587	AT2G33830		AtDRM2_DRM2__Dormancy/auxin associated family proteinAtDRM2_DRM2__Dormancy/auxin associated family proteinAtDRM2_DRM2__Dormancy/auxin associated family protein
A_84_P14044	0.0314943	0.000472255	4.16476	2.05823	AT1G29540		unknown protein; BEST Arabidopsis thaliana protein match is: unknown protein (TAIR:AT2G34330.1); Has 10 Blast hits to 10 proteins in 2 species: Archae - 0; Bacteria - 0; Metazoa - 0; Fungi - 0; Plants - 10; Viruses - 0; Other Eukaryotes - 0 (source: NCBI BLink).
A_84_P224809	0.015605	9.58548e-05	4.13937	2.04941	AT2G38790		unknown protein; Has 21 Blast hits to 21 proteins in 5 species: Archae - 0; Bacteria - 0; Metazoa - 0; Fungi - 0; Plants - 19; Viruses - 0; Other Eukaryotes - 2 (source: NCBI BLink).
A_84_P11239	0.0150067	8.68393e-05	4.12158	2.0432	AT5G56840		myb-like transcription factor family protein
A_84_P12431	0.015078	8.7744e-05	4.11971	2.04254	AT1G74420	ATFUT3, FUT3	ATFUT3_FUT3__fucosyltransferase 3
A_84_P304680	0.0128998	5.98984e-05	4.11812	2.04198	AT2G30600		BTB/POZ domain-containing protein
A_84_P13216	0.011027	3.96564e-05	4.11497	2.04088	AT1G20510	OPCL1	OPCL1__OPC-8:0 CoA ligase1
A_84_P221516	0.0403407	0.000855948	4.10096	2.03596	AT2G21900	ATWRKY59, WRKY59	ATWRKY59_WRKY59__WRKY DNA-binding protein 59ATWRKY59_WRKY59__WRKY DNA-binding protein 59
A_84_P216988	0.0122035	4.93207e-05	4.06307	2.02257	AT2G15960		unknown protein; Has 14 Blast hits to 14 proteins in 5 species: Archae - 0; Bacteria - 0; Metazoa - 0; Fungi - 0; Plants - 14; Viruses - 0; Other Eukaryotes - 0 (source: NCBI BLink).
A_84_P549551	0.0345212	0.000570511	4.0566	2.02027	AT5G35290		unknown protein; Has 1807 Blast hits to 1807 proteins in 277 species: Archae - 0; Bacteria - 0; Metazoa - 736; Fungi - 347; Plants - 385; Viruses - 0; Other Eukaryotes - 339 (source: NCBI BLink).
A_84_P826714	0.0253915	0.00027376	4.05348	2.01916	AT1G52000		Mannose-binding lectin superfamily proteinMannose-binding lectin superfamily protein
A_84_P23828	0.0288485	0.000381573	4.04002	2.01436	AT1G77380	AAP3, ATAAP3	AAP3_ATAAP3__amino acid permease 3
A_84_P17904	0.0382403	0.000745279	4.0363	2.01303	Sin AGI Code 130
A_84_P280220	0.0321873	0.000492995	4.01615	2.00581	AT2G32210		AthCYSTM6
A_84_P13039	0.0359179	0.000611191	4.00899	2.00324	AT5G24420	PGL5	PGL5__6-phosphogluconolactonase 5
A_84_P146458	0.0056716	7.22588e-06	3.99634	1.99868	AT5G24290		MEB2__Vacuolar iron transporter (VIT) family proteinMEB2__Vacuolar iron transporter (VIT) family protein
A_84_P101906	0.0463061	0.00122284	3.9929	1.99744	AT1G70700	JAZ9, TIFY7	JAZ9_TIFY7__TIFY domain/Divergent CCT motif family protein
A_84_P12963	0.0100348	3.15691e-05	3.98339	1.994	AT4G15440	CYP74B2, HPL1	CYP74B2_HPL1__hydroperoxide lyase 1CYP74B2_HPL1__hydroperoxide lyase 1
A_84_P15341	0.00788024	1.69197e-05	3.98252	1.99368	AT1G64200	VHA-E3	VHA-E3__vacuolar H+-ATPase subunit E isoform 3
A_84_P17343	0.0351081	0.000593358	3.97998	1.99276	AT2G44840	ATERF13, EREBP, ERF13	ATERF13_EREBP_ERF13__ethylene-responsive element binding factor 13
A_84_P552884	0.0063712	1.00433e-05	3.95296	1.98293	AT4G09150		T-complex protein 11
A_84_P803184	0.0222855	0.000188895	3.93866	1.9777	AT3G10020		unknown protein; FUNCTIONS IN: molecular_function unknown; INVOLVED IN: response to oxidative stress, anaerobic respiration; LOCATED IN: cellular_component unknown; EXPRESSED IN: 23 plant structures; EXPRESSED DURING: 13 growth stages; Has 47 Blast hits to 47 proteins in 12 species: Archae - 0; Bacteria - 0; Metazoa - 1; Fungi - 0; Plants - 46; Viruses - 0; Other Eukaryotes - 0 (source: NCBI BLin…
A_84_P14664	0.0350616	0.000590867	3.92482	1.97262	AT3G53160	UGT73C7	UGT73C7__UDP-glucosyl transferase 73C7
A_84_P12859	0.0248082	0.000259202	3.90081	1.96377	AT4G12410		SAUR35__SAUR-like auxin-responsive protein family
A_84_P731515	0.0437589	0.00104161	3.89645	1.96216	AT2G46450	ATCNGC12, CNGC12	ATCNGC12_CNGC12__cyclic nucleotide-gated channel 12
A_84_P857535	0.0236224	0.000226844	3.85907	1.94825	Sin AGI Code 4983
A_84_P163223	0.0226429	0.000208033	3.83553	1.93943	AT3G13760		Cysteine/Histidine-rich C1 domain family protein
A_84_P92059	0.0445518	0.00111199	3.83387	1.9388	AT5G67480	ATBT4, BT4	ATBT4_BT4__BTB and TAZ domain protein 4
A_84_P861080	0.0291985	0.000397489	3.8078	1.92896	AT3G20395		RING/U-box superfamily protein
A_84_P102516	0.0282819	0.000370038	3.80764	1.9289	AT5G63970		RGLG3__Copine (Calcium-dependent phospholipid-binding protein) familyRGLG3__Copine (Calcium-dependent phospholipid-binding protein) family
A_84_P13140	0.0467923	0.00125787	3.80702	1.92866	AT5G59590	UGT76E2	UGT76E2__UDP-glucosyl transferase 76E2
A_84_P13988	0.019417	0.000143167	3.80589	1.92823	AT5G25450		Cytochrome bd ubiquinol oxidase, 14kDa subunit
A_84_P11802	0.00891983	2.28403e-05	3.80287	1.92709	AT3G46690		UDP-Glycosyltransferase superfamily protein
A_84_P758431	0.037575	0.00070272	3.79896	1.9256	AT2G45685		other RNA
A_84_P21661	0.0288485	0.000381451	3.79859	1.92547	AT5G61590		DEWAX_ERF107__Integrase-type DNA-binding superfamily protein
A_84_P502808	0.0470518	0.00127784	3.79727	1.92496	AT1G48405		Kinase interacting (KIP1-like) family protein
A_84_P16857	0.0339348	0.000550799	3.79148	1.92276	AT5G41890		GDSL-like Lipase/Acylhydrolase superfamily protein
A_84_P23064	0.0265172	0.000306006	3.76349	1.91207	AT3G06850	BCE2, DIN3, LTA1	BCE2_DIN3_LTA1__2-oxoacid dehydrogenases acyltransferase family protein
A_84_P549255	0.0419889	0.000944486	3.73401	1.90073	AT3G28600		P-loop containing nucleoside triphosphate hydrolases superfamily protein
A_84_P541993	0.0361514	0.000630085	3.72062	1.89554	AT2G27310		F-box family protein
A_84_P21728	0.00833628	1.99084e-05	3.71904	1.89493	AT1G20490		AMP-dependent synthetase and ligase family protein
A_84_P18730	0.0411811	0.000913554	3.71298	1.89258	AT5G36220	CYP81D1, CYP91A1	CYP81D1_CYP91A1__cytochrome p450 81d1
A_84_P13482	0.0265132	0.000298632	3.70801	1.89065	AT2G38760	ANN3, ANNAT3	ANN3_ANNAT3_AtANN3__annexin 3
A_84_P22932	0.00788024	1.73717e-05	3.70651	1.89006	AT2G22770	NAI1	NAI1__basic helix-loop-helix (bHLH) DNA-binding superfamily protein
A_84_P196204	0.0427934	0.000991002	3.68493	1.88164	AT3G26040		HXXXD-type acyl-transferase family protein
A_84_P270130	0.0327741	0.000510261	3.67386	1.8773	AT4G18440		L-Aspartase-like family protein
A_84_P85269	0.0200423	0.000155099	3.66256	1.87285	AT1G24909;AT1G25155;AT1G25220	ASB1,TRP4,WEI7
A_84_P69204	0.019417	0.000141982	3.65872	1.87134	AT1G21110	IGMT3	IGMT3__O-methyltransferase family protein
A_84_P12026	0.0132324	6.49748e-05	3.65854	1.87127	AT4G36410	UBC17	UBC17__ubiquitin-conjugating enzyme 17
A_84_P21603	0.0362868	0.000640777	3.65699	1.87066	AT5G46330	FLS2	FLS2__Leucine-rich receptor-like protein kinase family protein
A_84_P16120	0.0432065	0.00100704	3.65224	1.86878	AT1G10140		Uncharacterised conserved protein UCP031279
A_84_P16138	0.0178947	0.000122254	3.65134	1.86843	AT1G30700		AtBBE8__FAD-binding Berberine family protein
A_84_P15536	0.0145842	8.17153e-05	3.62919	1.85965	AT3G16470	JAL35, JR1	AtJAC1_JAL35_JR1__Mannose-binding lectin superfamily protein
A_84_P854693	0.0159813	9.9819e-05	3.62376	1.85749	AT5G63970		RGLG3__Copine (Calcium-dependent phospholipid-binding protein) familyRGLG3__Copine (Calcium-dependent phospholipid-binding protein) family
A_84_P18077	0.0236827	0.000231127	3.61827	1.8553	AT1G67560	ATLOX6, LOX6	ATLOX6_LOX6__PLAT/LH2 domain-containing lipoxygenase family protein
A_84_P210768	0.0151167	8.97757e-05	3.61792	1.85516	AT5G19230		Glycoprotein membrane precursor GPI-anchored
A_84_P19516	0.0178947	0.000120809	3.60533	1.85013	AT4G25470	ATCBF2, CBF2, DREB1C, FTQ4	ATCBF2_CBF2_DREB1C_FTQ4__C-repeat/DRE binding factor 2
A_84_P772475	0.0230783	0.000218777	3.60157	1.84863	AT1G66760		MATE efflux family proteinMATE efflux family protein
A_84_P762569	0.0122052	5.13437e-05	3.58683	1.84271	AT3G27809		unknown protein; FUNCTIONS IN: molecular_function unknown; INVOLVED IN: biological_process unknown; LOCATED IN: cellular_component unknown; Has 30201 Blast hits to 17322 proteins in 780 species: Archae - 12; Bacteria - 1396; Metazoa - 17338; Fungi - 3422; Plants - 5037; Viruses - 0; Other Eukaryotes - 2996 (source: NCBI BLink).
A_84_P855161	0.0063185	9.16626e-06	3.58188	1.84072	AT1G76680	ATOPR1, OPR1	ATOPR1_OPR1__12-oxophytodienoate reductase 1
A_84_P856597	0.0226232	0.000205203	3.57938	1.83971	AT5G16190	ATCSLA11, CSLA11	ATCSLA11_CSLA11__cellulose synthase like A11ATCSLA11_CSLA11__cellulose synthase like A11
A_84_P597426	0.0132324	6.59374e-05	3.57871	1.83944	AT4G21320	HSA32	HSA32__Aldolase-type TIM barrel family protein
A_84_P20669	0.0111333	4.13724e-05	3.56661	1.83455	AT5G49448;AT5G49450	CPuORF4,AtbZIP1,bZIP1
A_84_P813469	0.0288794	0.000388613	3.56482	1.83383	AT2G15890	MEE14	CBP1_MEE14__maternal effect embryo arrest 14CBP1_MEE14__maternal effect embryo arrest 14CBP1_MEE14__maternal effect embryo arrest 14
A_84_P17045	0.0404576	0.000880294	3.56362	1.83335	AT1G08630	THA1	THA1__threonine aldolase 1
A_84_P855440	0.0267168	0.000314113	3.54841	1.82717	Sin AGI Code 4836
A_84_P609600	0.0242437	0.00024551	3.5354	1.82188	AT2G40200		basic helix-loop-helix (bHLH) DNA-binding superfamily protein
A_84_P556490	0.0324273	0.000501884	3.52581	1.81795	AT4G23493		unknown protein; Has 30201 Blast hits to 17322 proteins in 780 species: Archae - 12; Bacteria - 1396; Metazoa - 17338; Fungi - 3422; Plants - 5037; Viruses - 0; Other Eukaryotes - 2996 (source: NCBI BLink).
A_84_P11903	0.0460284	0.00120916	3.52385	1.81715	AT1G06160	ORA59	ERF59_ORA59__octadecanoid-responsive Arabidopsis AP2/ERF 59
A_84_P257990	0.033477	0.00053528	3.51567	1.8138	AT3G48350	CEP3	CEP3__Cysteine proteinases superfamily protein
A_84_P22507	0.00891983	2.19449e-05	3.48924	1.80291	AT5G27520	AtPNC2, PNC2	AtPNC2_PNC2__peroxisomal adenine nucleotide carrier 2
A_84_P13332	0.0130267	6.25191e-05	3.48695	1.80196	AT1G22570		Major facilitator superfamily protein
A_84_P556737	0.0236224	0.000227585	3.48052	1.7993	AT5G65207
A_84_P18293	0.0458438	0.00120059	3.47665	1.7977	AT2G25470	AtRLP21, RLP21	AtRLP21_RLP21__receptor like protein 21
A_84_P515793	0.0464713	0.00123881	3.47124	1.79545	AT5G03890		unknown protein; INVOLVED IN: N-terminal protein myristoylation; LOCATED IN: cellular_component unknown; BEST Arabidopsis thaliana protein match is: unknown protein (TAIR:AT3G10120.1); Has 1807 Blast hits to 1807 proteins in 277 species: Archae - 0; Bacteria - 0; Metazoa - 736; Fungi - 347; Plants - 385; Viruses - 0; Other Eukaryotes - 339 (source: NCBI BLink).
A_84_P19231	0.0402809	0.000853753	3.4674	1.79386	AT2G26150	ATHSFA2, HSFA2	ATHSFA2_HSFA2__heat shock transcription factor A2
A_84_P810974	0.0374957	0.000692512	3.46012	1.79082	Sin AGI Code 2628	CID1, ERD15, LSR1
A_84_P286390	0.0451924	0.00114022	3.45882	1.79028	AT3G25780	AOC3	AOC3__allene oxide cyclase 3
A_84_P562774	0.0200039	0.000153883	3.45067	1.78688	AT5G12340		unknown protein; BEST Arabidopsis thaliana protein match is: unknown protein (TAIR:AT1G28190.1); Has 30201 Blast hits to 17322 proteins in 780 species: Archae - 12; Bacteria - 1396; Metazoa - 17338; Fungi - 3422; Plants - 5037; Viruses - 0; Other Eukaryotes - 2996 (source: NCBI BLink).
A_84_P271010	0.0290172	0.000392466	3.43854	1.78179	AT4G02550		unknown protein; BEST Arabidopsis thaliana protein match is: unknown protein (TAIR:AT4G02210.2); Has 370 Blast hits to 300 proteins in 18 species: Archae - 0; Bacteria - 0; Metazoa - 0; Fungi - 10; Plants - 354; Viruses - 0; Other Eukaryotes - 6 (source: NCBI BLink).
A_84_P103716	0.0245519	0.000251677	3.43667	1.78101	AT5G03350		Legume lectin family protein
A_84_P120892	0.0125027	5.40913e-05	3.4301	1.77825	AT4G08170		Inositol 1,3,4-trisphosphate 5/6-kinase family protein
A_84_P14672	0.0210088	0.00016885	3.42008	1.77403	AT1G23850		unknown protein; BEST Arabidopsis thaliana protein match is: unknown protein (TAIR:AT1G23840.1); Has 47 Blast hits to 40 proteins in 5 species: Archae - 0; Bacteria - 0; Metazoa - 0; Fungi - 0; Plants - 47; Viruses - 0; Other Eukaryotes - 0 (source: NCBI BLink).
A_84_P15156	0.0164378	0.000105083	3.40842	1.7691	AT1G61470		Polynucleotidyl transferase, ribonuclease H-like superfamily protein
A_84_P505670	0.0383816	0.000750921	3.40822	1.76902	AT2G36080		ABS2_NGAL1__AP2/B3-like transcriptional factor family protein
A_84_P764462	0.0153422	9.2304e-05	3.38198	1.75787	AT4G03510	ATRMA1, RMA1	ATRMA1_RMA1__RING membrane-anchor 1ATRMA1_RMA1__RING membrane-anchor 1
A_84_P11098	0.0284241	0.000373867	3.37053	1.75297	AT5G04770	ATCAT6, CAT6	ATCAT6_CAT6__cationic amino acid transporter 6
A_84_P765062	0.0137786	7.2139e-05	3.36577	1.75093	AT4G24415	MIR824A	MIR824A__MIR824a; miRNA
A_84_P12575	0.0248936	0.000264923	3.36427	1.75029	AT2G23030	SNRK2.9, SNRK2-9	SNRK2-9_SNRK2.9__SNF1-related protein kinase 2.9
A_84_P832916	0.00660586	1.06536e-05	3.36384	1.75011	AT2G44380		Cysteine/Histidine-rich C1 domain family protein
A_84_P560703	0.0385393	0.000754893	3.35443	1.74607	AT3G07150		unknown protein; Has 19 Blast hits to 19 proteins in 8 species: Archae - 0; Bacteria - 0; Metazoa - 0; Fungi - 0; Plants - 19; Viruses - 0; Other Eukaryotes - 0 (source: NCBI BLink).
A_84_P12888	0.0342698	0.000560575	3.3517	1.74489	AT4G23600	CORI3, JR2	CORI3_JR2__Tyrosine transaminase family protein
A_84_P750962	0.00660586	1.08798e-05	3.35037	1.74432	AT1G18200	AtRABA6b, RABA6b	AtRABA6b_RABA6b__RAB GTPase homolog A6B
A_84_P19619	0.0135418	6.99665e-05	3.34396	1.74156	AT5G07700	AtMYB76, MYB76	AtMYB76_MYB76__myb domain protein 76
A_84_P730222	0.0447889	0.00112414	3.34392	1.74154	Sin AGI Code 651
A_84_P811403	0.0428246	0.000995978	3.33628	1.73824	Sin AGI Code 2651	DIN10, RS6
A_84_P10495	0.0296022	0.000411955	3.32219	1.73214	AT1G65890	AAE12	AAE12__acyl activating enzyme 12
A_84_P15250	0.011027	3.92613e-05	3.31632	1.72958	AT1G66760		MATE efflux family proteinMATE efflux family protein
A_84_P13572	0.0378323	0.000714211	3.31407	1.7286	AT3G01260		Galactose mutarotase-like superfamily protein
A_84_P21850	0.00788001	1.64697e-05	3.30774	1.72585	AT1G79700		WRI4__Integrase-type DNA-binding superfamily proteinWRI4__Integrase-type DNA-binding superfamily protein
A_84_P754199	0.0125027	5.45399e-05	3.30501	1.72466	AT1G67328		other RNA
A_84_P13306	0.040384	0.000867596	3.29964	1.72231	AT1G03090	MCCA	MCCA__methylcrotonyl-CoA carboxylase alpha chain, mitochondrial / 3-methylcrotonyl-CoA carboxylase 1 (MCCA)
A_84_P118712	0.022828	0.000214923	3.29508	1.72031	AT1G56300		Chaperone DnaJ-domain superfamily proteinChaperone DnaJ-domain superfamily protein
A_84_P591730	0.0389576	0.000786536	3.29272	1.71928	AT2G06255	ELF4-L3	ELF4-L3__ELF4-like 3
A_84_P10862	0.0236631	0.000230107	3.28923	1.71775	AT3G48100	ARR5, ATRR2, IBC6, RR5	ARR5_ATRR2_IBC6_RR5__response regulator 5
A_84_P107602	0.0290062	0.000390985	3.27953	1.71349	AT3G17860	JAI3, JAZ3, TIFY6B	JAI3_JAZ3_TIFY6B__jasmonate-zim-domain protein 3
A_84_P11209	0.016183	0.000101451	3.2743	1.71119	AT5G48110		TPS20__Terpenoid cyclases/Protein prenyltransferases superfamily protein
A_84_P18198	0.037575	0.00070212	3.2716	1.71	AT2G16660		Major facilitator superfamily protein
A_84_P12052	0.0222855	0.000189491	3.27159	1.70999	AT5G07280	EMS1, EXS	EMS1_EXS__Leucine-rich repeat transmembrane protein kinase
A_84_P144119	0.0128361	5.85252e-05	3.25232	1.70147	AT4G17250		unknown protein; BEST Arabidopsis thaliana protein match is: unknown protein (TAIR:AT5G47580.1); Has 31 Blast hits to 31 proteins in 6 species: Archae - 0; Bacteria - 0; Metazoa - 0; Fungi - 0; Plants - 31; Viruses - 0; Other Eukaryotes - 0 (source: NCBI BLink).
A_84_P13078	0.00891983	2.24659e-05	3.25212	1.70138	AT5G42650	AOS, CYP74A, DDE2	AOS_CYP74A_DDE2__allene oxide synthase
A_84_P769028	0.0487734	0.00139111	3.24472	1.69809	AT5G44065		unknown protein; Has 30201 Blast hits to 17322 proteins in 780 species: Archae - 12; Bacteria - 1396; Metazoa - 17338; Fungi - 3422; Plants - 5037; Viruses - 0; Other Eukaryotes - 2996 (source: NCBI BLink).
A_84_P10198	0.0424057	0.000960381	3.24106	1.69647	AT5G22920		AtRZPF34_CHYR1_RZPF34__CHY-type/CTCHY-type/RING-type Zinc finger protein
A_84_P728892	0.0139951	7.49735e-05	3.24006	1.69602	AT3G45300	ATIVD, IVD, IVDH	ATIVD_IVD_IVDH__isovaleryl-CoA-dehydrogenase
A_84_P195044	0.0218703	0.000180294	3.23711	1.6947	AT1G09575		MCU1__Protein of unknown function (DUF607)
A_84_P13939	0.0236631	0.000229582	3.23614	1.69427	AT5G06740		LecRK-S.5__Concanavalin A-like lectin protein kinase family protein
A_84_P11657	0.0490489	0.00141494	3.2345	1.69354	Sin AGI Code 26
A_84_P76134	0.025657	0.000279853	3.23429	1.69345	AT4G14270
A_84_P80879	0.00934379	2.59621e-05	3.23349	1.69309	AT2G46510	AIB, ATAIB	AIB_ATAIB_bHLH017_bHLH17_JAM1__ABA-inducible BHLH-type transcription factor
A_84_P788594	0.038013	0.000727525	3.22841	1.69082	AT2G13410		pseudogene of unknown protein expressed protein
A_84_P14392	0.0211462	0.000171113	3.22509	1.68934	AT2G43550		Scorpion toxin-like knottin superfamily protein
A_84_P19401	0.0319148	0.000482958	3.21714	1.68578	AT3G54880		unknown protein; BEST Arabidopsis thaliana protein match is: unknown protein (TAIR:AT5G25360.2); Has 137 Blast hits to 137 proteins in 19 species: Archae - 0; Bacteria - 0; Metazoa - 0; Fungi - 0; Plants - 136; Viruses - 0; Other Eukaryotes - 1 (source: NCBI BLink).
A_84_P116712	0.040384	0.000869109	3.21488	1.68476	AT1G29180		Cysteine/Histidine-rich C1 domain family protein
A_84_P19511	0.0389576	0.000790817	3.21211	1.68352	AT4G24380
A_84_P17461	0.0265235	0.000308186	3.1823	1.67007	AT3G43430		RING/U-box superfamily protein
A_84_P130216	0.0393506	0.00080512	3.17581	1.66713	AT2G37750		unknown protein; Has 21 Blast hits to 21 proteins in 7 species: Archae - 0; Bacteria - 0; Metazoa - 0; Fungi - 0; Plants - 21; Viruses - 0; Other Eukaryotes - 0 (source: NCBI BLink).
A_84_P23423	0.0394144	0.000810046	3.17428	1.66643	AT5G14360		Ubiquitin-like superfamily protein
A_84_P86519	0.0164378	0.000105046	3.16772	1.66344	AT5G04040	SDP1	SDP1__Patatin-like phospholipase family protein
A_84_P20050	0.0275699	0.000346301	3.16684	1.66305	AT1G14370	APK2A, Kin1, PBL2	APK2A_Kin1_PBL2__protein kinase 2A
A_84_P757545	0.0273456	0.000341305	3.15691	1.65851	AT2G22335		pseudogene of cytochrome P450 family protein
A_84_P13173	0.0127152	5.68864e-05	3.15647	1.65831	AT5G67300	ATMYB44, ATMYBR1, MYB44, MYBR1	ATMYB44_ATMYBR1_MYB44_MYBR1__myb domain protein r1
A_84_P23929	0.0274557	0.000344237	3.14951	1.65513	AT2G18700	ATTPS11, ATTPSB, TPS11	ATTPS11_ATTPSB_TPS11_TPS11__trehalose phosphatase/synthase 11
A_84_P17279	0.0140749	7.59532e-05	3.14103	1.65124	AT2G25090	CIPK16, SnRK3.18	AtCIPK16_CIPK16_SnRK3.18__CBL-interacting protein kinase 16
A_84_P843181	0.0230783	0.000219373	3.14063	1.65106	AT1G58190	AtRLP9, RLP9	AtRLP9_RLP9__receptor like protein 9AtRLP9_RLP9__receptor like protein 9
A_84_P22019	0.0478636	0.001342	3.13508	1.6485	AT2G44390		Cysteine/Histidine-rich C1 domain family protein
A_84_P16832	0.00829377	1.96165e-05	3.13487	1.6484	Sin AGI Code 113
A_84_P174401	0.033477	0.000532023	3.12395	1.64337	AT4G16820	PLA-I{beta]2	DALL1_PLA-I{beta]2__alpha/beta-Hydrolases superfamily protein
A_84_P15028	0.0242437	0.000244907	3.1233	1.64307	AT5G59260		LecRK-II.1__Concanavalin A-like lectin protein kinase family protein
A_84_P10329	0.0164302	0.000103377	3.12228	1.6426	AT5G65280	GCL1	GCL1__GCR2-like 1
A_84_P816258	0.026289	0.000293991	3.1196	1.64136	AT2G36220		unknown protein; BEST Arabidopsis thaliana protein match is: unknown protein (TAIR:AT3G52710.1); Has 74 Blast hits to 74 proteins in 10 species: Archae - 0; Bacteria - 0; Metazoa - 0; Fungi - 0; Plants - 74; Viruses - 0; Other Eukaryotes - 0 (source: NCBI BLink).
A_84_P851410	0.0170923	0.000111468	3.11726	1.64028	Sin AGI Code 4605
A_84_P571830	0.0464713	0.00123809	3.10782	1.6359	AT5G65925		unknown protein; BEST Arabidopsis thaliana protein match is: unknown protein (TAIR:AT3G49820.1); Has 45 Blast hits to 45 proteins in 6 species: Archae - 0; Bacteria - 0; Metazoa - 0; Fungi - 0; Plants - 45; Viruses - 0; Other Eukaryotes - 0 (source: NCBI BLink).
A_84_P723098	0.00998968	3.07138e-05	3.09906	1.63183	AT3G61198		other RNA
A_84_P23923	0.045826	0.00119542	3.09112	1.62813	AT2G37900		Major facilitator superfamily protein
A_84_P19824	0.0120555	4.7615e-05	3.07746	1.62174	AT2G17880		DJC24__Chaperone DnaJ-domain superfamily protein
A_84_P10160	0.0272494	0.0003365	3.0747	1.62045	AT5G07100	WRKY26	WRKY26__WRKY DNA-binding protein 26
A_84_P524641	0.028863	0.000387699	3.06728	1.61696	AT4G39675		unknown protein; Has 30201 Blast hits to 17322 proteins in 780 species: Archae - 12; Bacteria - 1396; Metazoa - 17338; Fungi - 3422; Plants - 5037; Viruses - 0; Other Eukaryotes - 2996 (source: NCBI BLink).
A_84_P544677	0.0308474	0.000444846	3.06554	1.61614	AT2G30400	ATOFP2, OFP2	ATOFP2_OFP2__ovate family protein 2
A_84_P198204	0.0382403	0.0007464	3.06432	1.61556	AT2G17036		F-box family protein with a domain of unknown function (DUF295)
A_84_P21016	0.0382403	0.000744139	3.05646	1.61186	AT1G64210		Leucine-rich repeat protein kinase family protein
A_84_P19584	0.0273456	0.000340743	3.03981	1.60398	AT4G15975		RING/U-box superfamily protein
A_84_P857687	0.0345212	0.000569244	3.03789	1.60307	AT1G73500	ATMKK9, MKK9	ATMKK9_MKK9__MAP kinase kinase 9
A_84_P22442	0.0206463	0.00016404	3.03009	1.59936	AT5G03720	AT-HSFA3, HSFA3	AT-HSFA3_HSFA3__heat shock transcription factor A3
A_84_P15904	0.0406172	0.000885131	3.02723	1.598	AT1G72140		NPF5.12__Major facilitator superfamily protein
A_84_P169313	0.0404576	0.000880603	3.02704	1.59791	AT2G36590	ATPROT3, ProT3	ATPROT3_ProT3__proline transporter 3
A_84_P173361	0.0294787	0.000404066	3.01952	1.59432	AT3G62570		Tetratricopeptide repeat (TPR)-like superfamily protein
A_84_P845356	0.0116799	4.45225e-05	3.01642	1.59284	AT4G03510	ATRMA1, RMA1	ATRMA1_RMA1__RING membrane-anchor 1ATRMA1_RMA1__RING membrane-anchor 1
A_84_P819099	0.0248316	0.000260587	3.00397	1.58687	AT1G74310	ATHSP101, HOT1, HSP101	ATHSP101_HOT1_HSP101__heat shock protein 101ATHSP101_HOT1_HSP101__heat shock protein 101
A_84_P15372	0.0265132	0.00030394	2.99194	1.58108	AT2G38750	ANNAT4	ANNAT4_AtANN4__annexin 4
A_84_P23455	0.0141448	7.698e-05	2.97995	1.57529	AT1G68620		alpha/beta-Hydrolases superfamily protein
A_84_P13919	0.00990543	2.91149e-05	2.97586	1.57331	AT4G37250		Leucine-rich repeat protein kinase family protein
A_84_P843091	0.0497059	0.00148383	2.96378	1.56744	Sin AGI Code 4133
A_84_P59020	0.0178947	0.000121362	2.96127	1.56622	AT5G44610	MAP18, PCAP2	MAP18_PCAP2__microtubule-associated protein 18
A_84_P613615	0.0493352	0.00144882	2.95891	1.56506	AT5G46060		Protein of unknown function, DUF599
A_84_P751526	0.0490597	0.00142627	2.95839	1.56481	AT1G72920		Toll-Interleukin-Resistance (TIR) domain family protein
A_84_P23444	0.0442914	0.00108888	2.94937	1.56041	AT5G24910	CYP714A1, ELA1	CYP714A1_ELA1__cytochrome P450, family 714, subfamily A, polypeptide 1
A_84_P14449	0.0396184	0.000828608	2.94914	1.56029	AT2G34810		AtBBE16__FAD-binding Berberine family protein
A_84_P16617	0.0127092	5.61985e-05	2.94636	1.55894	AT1G69600	ATHB29, ZFHD1, ZHD11	ATHB29_ZFHD1_ZHD11__zinc finger homeodomain 1
A_84_P720334	0.0178947	0.000123654	2.94476	1.55815	Sin AGI Code 568
A_84_P786720	0.0419889	0.000943224	2.92904	1.55043	AT5G08790	anac081, ATAF2	anac081_ATAF2__NAC (No Apical Meristem) domain transcriptional regulator superfamily proteinanac081_ATAF2__NAC (No Apical Meristem) domain transcriptional regulator superfamily protein
A_84_P65364	0.0248936	0.000262769	2.9269	1.54937	AT5G04250		Cysteine proteinases superfamily protein
A_84_P141219	0.0222855	0.000197291	2.9234	1.54765	AT5G35320		unknown protein; Has 1807 Blast hits to 1807 proteins in 277 species: Archae - 0; Bacteria - 0; Metazoa - 736; Fungi - 347; Plants - 385; Viruses - 0; Other Eukaryotes - 339 (source: NCBI BLink).
A_84_P522030	0.0424833	0.000963843	2.92227	1.54709	AT5G14110		Protein of unknown function (DUF 3339)
A_84_P18414	0.00676335	1.22693e-05	2.91939	1.54567	AT1G02610		RING/FYVE/PHD zinc finger superfamily protein
A_84_P796533	0.0406245	0.000887638	2.91135	1.54169	AT3G46650		UDP-Glycosyltransferase superfamily protein
A_84_P822249	0.0371744	0.000661573	2.90409	1.53809	AT4G15440	CYP74B2, HPL1	CYP74B2_HPL1__hydroperoxide lyase 1CYP74B2_HPL1__hydroperoxide lyase 1
A_84_P278740	0.0265132	0.000300725	2.9012	1.53665	AT1G52720		unknown protein; BEST Arabidopsis thaliana protein match is: unknown protein (TAIR:AT3G15630.1); Has 61 Blast hits to 61 proteins in 13 species: Archae - 0; Bacteria - 0; Metazoa - 0; Fungi - 0; Plants - 61; Viruses - 0; Other Eukaryotes - 0 (source: NCBI BLink).
A_84_P21970	0.0122052	5.079e-05	2.89919	1.53565	AT2G22200		Integrase-type DNA-binding superfamily protein
A_84_P146199	0.0445518	0.00111603	2.89519	1.53366	AT5G05440	PYL5, RCAR8	AtPYL5_PYL5_RCAR8__Polyketide cyclase/dehydrase and lipid transport superfamily protein
A_84_P12738	0.0296022	0.000412614	2.89498	1.53356	AT1G02660		alpha/beta-Hydrolases superfamily protein
A_84_P20891	0.0474096	0.00129766	2.8908	1.53147	AT1G72860		Disease resistance protein (TIR-NBS-LRR class) family
A_84_P173901	0.0306438	0.000438617	2.88596	1.52905	AT5G22355		Cysteine/Histidine-rich C1 domain family protein
A_84_P65864	0.0222855	0.000192416	2.88573	1.52894	AT1G18740		Protein of unknown function (DUF793)
A_84_P17609	0.0423843	0.000957706	2.88524	1.52869	AT4G21870		HSP20-like chaperones superfamily protein
A_84_P20482	0.0222855	0.000191642	2.88179	1.52696	AT4G29740	ATCKX4, CKX4	ATCKX4_CKX4__cytokinin oxidase 4
A_84_P16609	0.021979	0.000182704	2.87943	1.52578	AT4G01870		tolB protein-related
A_84_P538776	0.0396184	0.000829357	2.87928	1.52571	AT4G24015		RING/U-box superfamily protein
A_84_P759321	0.0437589	0.00104624	2.86445	1.51826	AT3G42305;AT5G33234;AT5G59640	0
A_84_P551331	0.0470518	0.00128031	2.86409	1.51808	AT5G42655		Disease resistance-responsive (dirigent-like protein) family protein
A_84_P18376	0.0359918	0.000624823	2.86327	1.51766	AT3G23730	XTH16	XTH16__xyloglucan endotransglucosylase/hydrolase 16
A_84_P770411	0.0121845	4.89503e-05	2.86174	1.51689	ATMG00020	RRN26	RRN26
A_84_P785752	0.0149451	8.61398e-05	2.8574	1.5147	Sin AGI Code 856
A_84_P17107	0.0377888	0.000711282	2.85682	1.51441	AT1G73080	ATPEPR1, PEPR1	ATPEPR1_PEPR1__PEP1 receptor 1
A_84_P579822	0.0132324	6.56983e-05	2.84381	1.50783	AT5G57880;AT5G57887	ATPRD2,MPS1,PRD2
A_84_P22308	0.0129277	6.12243e-05	2.84248	1.50715	AT4G10390		Protein kinase superfamily protein
A_84_P18552	0.0387351	0.00077118	2.8395	1.50564	AT4G21120	AAT1, CAT1	AAT1_AtCAT1_CAT1__amino acid transporter 1
A_84_P13037	0.0248082	0.000258127	2.83483	1.50326	AT5G23810	AAP7	AAP7__amino acid permease 7
A_84_P11724	0.028863	0.00038773	2.83315	1.50241	AT3G16150	ASPGB1	ASPGB1__N-terminal nucleophile aminohydrolases (Ntn hydrolases) superfamily protein
A_84_P164223	0.0331635	0.000520893	2.83187	1.50176	AT2G42870	HLH1, PAR1	HLH1_PAR1__phy rapidly regulated 1
A_84_P79165	0.0246771	0.000253865	2.83011	1.50086	AT5G52120	AtPP2-A14, PP2-A14	AtPP2-A14_PP2-A14__phloem protein 2-A14
A_84_P166573	0.019417	0.000143252	2.82959	1.50059	AT1G03700		CASPL1C2__Uncharacterised protein family (UPF0497)
A_84_P823079	0.0151167	8.96869e-05	2.82814	1.49985	AT5G24290		MEB2__Vacuolar iron transporter (VIT) family proteinMEB2__Vacuolar iron transporter (VIT) family protein
A_84_P535752	0.0206463	0.000163764	2.82638	1.49895	AT2G13790	ATSERK4, BAK7, BKK1, SERK4	ATSERK4_BAK7_BKK1_SERK4__somatic embryogenesis receptor-like kinase 4
A_84_P11345	0.0297906	0.000417977	2.8178	1.49457	AT1G17750	AtPEPR2, PEPR2	AtPEPR2_PEPR2__PEP1 receptor 2
A_84_P819641	0.040384	0.00086539	2.81664	1.49398	Sin AGI Code 3058
A_84_P19386	0.0226974	0.000210567	2.81425	1.49275	AT3G51540		unknown protein; BEST Arabidopsis thaliana protein match is: unknown protein (TAIR:AT3G08670.1); Has 22744 Blast hits to 9965 proteins in 783 species: Archae - 64; Bacteria - 2760; Metazoa - 8515; Fungi - 3864; Plants - 499; Viruses - 702; Other Eukaryotes - 6340 (source: NCBI BLink).
A_84_P565934	0.0427302	0.000978203	2.81341	1.49232	AT2G34010		unknown protein; BEST Arabidopsis thaliana protein match is: unknown protein (TAIR:AT1G29010.1); Has 32 Blast hits to 31 proteins in 9 species: Archae - 0; Bacteria - 0; Metazoa - 0; Fungi - 5; Plants - 25; Viruses - 0; Other Eukaryotes - 2 (source: NCBI BLink).
A_84_P22022	0.0240618	0.000240906	2.80233	1.48663	AT2G22330	CYP79B3	CYP79B3__cytochrome P450, family 79, subfamily B, polypeptide 3
A_84_P21264	0.0265132	0.000301917	2.7985	1.48465	AT3G48360	ATBT2, BT2	ATBT2_BT2__BTB and TAZ domain protein 2
A_84_P596218	0.0320432	0.000488377	2.79362	1.48213	AT2G25130		ARM repeat superfamily protein
A_84_P12389	0.0490597	0.00142686	2.78844	1.47946	AT1G14860	atnudt18, NUDT18	atnudt18_NUDT18__nudix hydrolase homolog 18
A_84_P157325	0.0132871	6.67038e-05	2.78525	1.4778	AT1G69360		Plant protein of unknown function (DUF863)
A_84_P813990	0.0170627	0.0001101	2.78217	1.47621	AT4G30530	GGP1	GGP1__Class I glutamine amidotransferase-like superfamily proteinGGP1__Class I glutamine amidotransferase-like superfamily protein
A_84_P12345	0.0434853	0.00102604	2.78089	1.47555	AT1G61810	BGLU45	BGLU45__beta-glucosidase 45
A_84_P11606	0.0350616	0.000590855	2.77328	1.47159	AT2G29480	ATGSTU2, GST20, GSTU2	ATGSTU2_GST20_GSTU2__glutathione S-transferase tau 2
A_84_P23381	0.0122052	5.02237e-05	2.77112	1.47047	AT1G62660		Glycosyl hydrolases family 32 proteinGlycosyl hydrolases family 32 protein
A_84_P107092	0.0442914	0.00108316	2.77105	1.47043	AT1G69050		unknown protein; Has 9 Blast hits to 9 proteins in 4 species: Archae - 0; Bacteria - 0; Metazoa - 0; Fungi - 0; Plants - 9; Viruses - 0; Other Eukaryotes - 0 (source: NCBI BLink).
A_84_P13549	0.0182196	0.000127606	2.76901	1.46937	AT2G39420		MAGL8__alpha/beta-Hydrolases superfamily protein
A_84_P11133	0.0396184	0.000831024	2.76325	1.46637	AT5G16370	AAE5	AAE5__acyl activating enzyme 5
A_84_P119322	0.0494554	0.00146436	2.76324	1.46636	AT3G14060
A_84_P12298	0.0276372	0.000349556	2.75911	1.46421	AT1G23760	JP630, PG3	JP630_PG3__BURP domain-containing protein
A_84_P814689	0.0276372	0.000351741	2.75806	1.46366	AT1G21130	IGMT4	IGMT4__O-methyltransferase family protein
A_84_P18425	0.0359801	0.000617583	2.75728	1.46325	AT3G47960		AtNPF2.10_GTR1_NPF2.10__Major facilitator superfamily protein
A_84_P309203	0.0164378	0.000105312	2.75627	1.46272	AT1G76070		unknown protein; FUNCTIONS IN: molecular_function unknown; INVOLVED IN: biological_process unknown; LOCATED IN: plasma membrane; EXPRESSED IN: 8 plant structures; EXPRESSED DURING: LP.04 four leaves visible, 4 anthesis, petal differentiation and expansion stage; BEST Arabidopsis thaliana protein match is: unknown protein (TAIR:AT1G20310.1); Has 66 Blast hits to 66 proteins in 15 species: Archae -…
A_84_P800693	0.0427302	0.000982499	2.75132	1.46012	Sin AGI Code 2019	NHL3
A_84_P239035	0.037575	0.000699685	2.74643	1.45756	AT1G14205		Ribosomal L18p/L5e family protein
A_84_P15410	0.0128361	5.86568e-05	2.74394	1.45625	AT2G36380	ABCG34, ATPDR6, PDR6	ABCG34_AtABCG34_ATPDR6_PDR6__pleiotropic drug resistance 6
A_84_P21943	0.0248082	0.000256276	2.73759	1.4529	AT1G32170	XTH30, XTR4	XTH30_XTR4__xyloglucan endotransglucosylase/hydrolase 30
A_84_P10858	0.0139951	7.52012e-05	2.73627	1.45221	AT3G47160		RING/U-box superfamily protein
A_84_P22839	0.0311	0.000452774	2.73279	1.45037	AT1G73260	ATKTI1, KTI1	ATKTI1_KTI1__kunitz trypsin inhibitor 1
A_84_P786976	0.0283976	0.000372349	2.73126	1.44957	AT2G37750		unknown protein; Has 21 Blast hits to 21 proteins in 7 species: Archae - 0; Bacteria - 0; Metazoa - 0; Fungi - 0; Plants - 21; Viruses - 0; Other Eukaryotes - 0 (source: NCBI BLink).
A_84_P268330	0.0451924	0.00114113	2.72823	1.44796	AT1G80570		RNI-like superfamily protein
A_84_P828333	0.0265132	0.000302144	2.7272	1.44742	AT2G29740	UGT71C2	UGT71C2__UDP-glucosyl transferase 71C2
A_84_P724318	0.0402809	0.000853401	2.72461	1.44605	AT5G06865		other RNA
A_84_P826185	0.0248082	0.000259007	2.72429	1.44588	AT1G58190	AtRLP9, RLP9	AtRLP9_RLP9__receptor like protein 9AtRLP9_RLP9__receptor like protein 9
A_84_P19172	0.0378323	0.000715849	2.72391	1.44568	AT2G14100	CYP705A13	CYP705A13__cytochrome P450, family 705, subfamily A, polypeptide 13
A_84_P537274	0.0295754	0.000409938	2.72175	1.44454	AT1G66600	ABO3, ATWRKY63, WRKY63	ABO3_ATWRKY63_WRKY63__ABA overly sensitive mutant 3
A_84_P182664	0.0276372	0.000353804	2.71248	1.43961	AT2G02710	PLP, PLPA, PLPB, PLPC	PLP_PLPA_PLPB_PLPC__PAS/LOV protein B
A_84_P94999	0.0349416	0.000583322	2.70633	1.43634	AT4G00910		Aluminium activated malate transporter family protein
A_84_P293774	0.0199539	0.000152336	2.70284	1.43448	AT5G55120	VTC5	VTC5__galactose-1-phosphate guanylyltransferase (GDP)s;GDP-D-glucose phosphorylases;quercetin 4'-O-glucosyltransferases
A_84_P20551	0.0321873	0.000492578	2.70265	1.43437	AT5G03860	MLS	MLS__malate synthase
A_84_P23394	0.0340847	0.000556495	2.68849	1.4268	AT5G05730	AMT1, ASA1, JDL1, TRP5, WEI2	AMT1_ASA1_JDL1_TRP5_WEI2__anthranilate synthase alpha subunit 1
A_84_P17963	0.010829	3.75489e-05	2.68143	1.423	AT1G13300	HRS1	AtNIGT1_HRS1__myb-like transcription factor family protein
A_84_P68904	0.038013	0.000725364	2.67881	1.42159	AT1G12240	ATBETAFRUCT4, VAC-INV	ATBETAFRUCT4_AtFRUCT4_AtVI2_FRUCT4_VAC-INV_VI2__Glycosyl hydrolases family 32 protein
A_84_P203438	0.0433334	0.00101199	2.67793	1.42112	AT4G34138	UGT73B1	UGT73B1__UDP-glucosyl transferase 73B1
A_84_P16068	0.0369148	0.000655257	2.67308	1.4185	AT1G33790		jacalin lectin family protein
A_84_P770152	0.0306438	0.000438198	2.668	1.41576	ATMG01350	ORF145C	ORF145C
A_84_P786126	0.0272494	0.000333755	2.66489	1.41408	AT1G09070	(AT)SRC2, SRC2	(AT)SRC2_AtSRC2_SRC2__soybean gene regulated by cold-2
A_84_P18515	0.027148	0.000324302	2.65463	1.40851	AT4G07820		CAP (Cysteine-rich secretory proteins, Antigen 5, and Pathogenesis-related 1 protein) superfamily protein
A_84_P10136	0.0334154	0.000529143	2.65346	1.40787	AT4G36670	AtPLT6, AtPMT6, PLT6, PMT6	AtPLT6_AtPMT6_PLT6_PMT6__Major facilitator superfamily protein
A_84_P760477	0.0110662	4.04044e-05	2.65046	1.40624	AT3G03855
A_84_P287770	0.0434853	0.00101688	2.64695	1.40433	AT3G61060	AtPP2-A13, PP2-A13	AtPP2-A13_PP2-A13__phloem protein 2-A13
A_84_P219198	0.0320432	0.000487783	2.64607	1.40385	AT2G01530	MLP329, ZCE2	MLP329_ZCE2__MLP-like protein 329
A_84_P297814	0.028192	0.000365153	2.64122	1.4012	AT2G28780		unknown protein; INVOLVED IN: biological_process unknown; LOCATED IN: mitochondrion; EXPRESSED IN: inflorescence meristem, root, flower; EXPRESSED DURING: petal differentiation and expansion stage; CONTAINS InterPro DOMAIN/s: Protein of unknown function DUF939, bacterial (InterPro:IPR010343); BEST Arabidopsis thaliana protein match is: unknown protein (TAIR:AT3G09450.1); Has 671 Blast hits to 667…
A_84_P119812	0.034981	0.000585588	2.63967	1.40036	AT1G50740		Transmembrane proteins 14C
A_84_P15219	0.0262863	0.000292555	2.63882	1.39989	AT1G02860	BAH1, NLA	BAH1_NLA__SPX (SYG1/Pho81/XPR1) domain-containing protein
A_84_P52100	0.0261139	0.000287132	2.63745	1.39914	AT4G21910		MATE efflux family protein
A_84_P17717	0.0451924	0.0011424	2.6367	1.39873	AT5G05320		FAD/NAD(P)-binding oxidoreductase family protein
A_84_P798815	0.019417	0.000141628	2.63264	1.39651	AT4G39950	CYP79B2	CYP79B2__cytochrome P450, family 79, subfamily B, polypeptide 2
A_84_P602281	0.0359801	0.000620054	2.62502	1.39233	AT1G35830	VQ7	VQ motif-containing protein
A_84_P13376	0.0253915	0.000274625	2.61807	1.3885	AT1G74430	ATMYB95, ATMYBCP66, MYB95	ATMYB95_ATMYBCP66_MYB95__myb domain protein 95
A_84_P14678	0.014643	8.2533e-05	2.61168	1.38498	AT3G56000	ATCSLA14, CSLA14	ATCSLA14_CSLA14__cellulose synthase like A14
A_84_P589129	0.0269905	0.000321594	2.61005	1.38408	AT2G40095		Alpha/beta hydrolase related protein
A_84_P812231	0.014643	8.32582e-05	2.60723	1.38252	AT1G03220;AT1G03230	0
A_84_P202508	0.0181106	0.000126353	2.6047	1.38112	AT1G73210		Protein of unknown function (DUF789)
A_84_P12053	0.0393506	0.000804488	2.60093	1.37903	AT5G07440	GDH2	GDH2__glutamate dehydrogenase 2GDH2__glutamate dehydrogenase 2
A_84_P23399	0.0119821	4.62248e-05	2.59972	1.37836	AT5G07080		HXXXD-type acyl-transferase family protein
A_84_P799492	0.0151167	8.8879e-05	2.59956	1.37827	Sin AGI Code 1893
A_84_P21604	0.0494554	0.00146726	2.59765	1.37721	AT5G46590	anac096, NAC096	anac096_NAC096__NAC domain containing protein 96
A_84_P16117	0.0151167	8.99061e-05	2.59345	1.37488	AT1G30820		CTP synthase family protein
A_84_P21203	0.0457928	0.0011755	2.58908	1.37244	AT1G26730		EXS (ERD1/XPR1/SYG1) family protein
A_84_P720290	0.0458438	0.00119926	2.58885	1.37231	AT1G53633		unknown protein; FUNCTIONS IN: molecular_function unknown; INVOLVED IN: biological_process unknown; LOCATED IN: cellular_component unknown; Has 5 Blast hits to 5 proteins in 2 species: Archae - 0; Bacteria - 0; Metazoa - 2; Fungi - 0; Plants - 3; Viruses - 0; Other Eukaryotes - 0 (source: NCBI BLink).
A_84_P92089	0.0396184	0.000831525	2.57474	1.36443	AT1G19310		RING/U-box superfamily protein
A_84_P812170	0.0141621	7.73994e-05	2.57079	1.36221	AT3G45140	ATLOX2, LOX2	ATLOX2_LOX2__lipoxygenase 2ATLOX2_LOX2__lipoxygenase 2
A_84_P521787	0.0202465	0.000158055	2.57032	1.36195	AT3G30340		UMAMIT32__nodulin MtN21 /EamA-like transporter family protein
A_84_P14235	0.0245519	0.000250601	2.57018	1.36187	AT1G61820	BGLU46	BGLU46__beta glucosidase 46
A_84_P176194	0.0222855	0.00019758	2.56848	1.36092	AT5G02090		unknown protein; Has 30 Blast hits to 30 proteins in 10 species: Archae - 0; Bacteria - 0; Metazoa - 0; Fungi - 0; Plants - 30; Viruses - 0; Other Eukaryotes - 0 (source: NCBI BLink).
A_84_P816501	0.037245	0.000673836	2.56842	1.36088	AT1G79700		WRI4__Integrase-type DNA-binding superfamily proteinWRI4__Integrase-type DNA-binding superfamily protein
A_84_P820568	0.0128998	6.03018e-05	2.56803	1.36066	Sin AGI Code 3102
A_84_P79425	0.0295754	0.000407655	2.56495	1.35893	AT5G20820		AtSAUR76_SAUR76__SAUR-like auxin-responsive protein family
A_84_P16007	0.0276372	0.000351449	2.55884	1.35549	AT5G66880	SNRK2.3, SNRK2-3, SRK2I	SNRK2-3_SNRK2.3_SRK2I__sucrose nonfermenting 1(SNF1)-related protein kinase 2.3
A_84_P10284	0.0361514	0.000629279	2.55409	1.35281	AT5G54170		Polyketide cyclase/dehydrase and lipid transport superfamily protein
A_84_P824802	0.0371981	0.000662849	2.55244	1.35188	AT2G44370		Cysteine/Histidine-rich C1 domain family protein
A_84_P20809	0.0490489	0.00141437	2.55136	1.35127	AT1G23840
A_84_P600561	0.0389576	0.00078975	2.54906	1.34997	AT1G62305		Core-2/I-branching beta-1,6-N-acetylglucosaminyltransferase family protein
A_84_P23535	0.0219887	0.000183974	2.54387	1.34703	AT5G57630	CIPK21, SnRK3.4	CIPK21_SnRK3.4__CBL-interacting protein kinase 21
A_84_P70894	0.0359179	0.000612726	2.54238	1.34618	AT5G01840	ATOFP1, OFP1	ATOFP1_OFP1__ovate family protein 1
A_84_P12986	0.0211462	0.00017278	2.53867	1.34407	AT5G04020		calmodulin binding
A_84_P23866	0.00891983	2.25621e-05	2.53411	1.34148	AT2G16980		Major facilitator superfamily protein
A_84_P761328	0.0248936	0.000265152	2.53385	1.34133	AT3G12977		NAC (No Apical Meristem) domain transcriptional regulator superfamily protein
A_84_P521835	0.0192199	0.000139026	2.5282	1.33811	AT3G55880	SUE4	SUE4__Alpha/beta hydrolase related protein
A_84_P23475	0.0342698	0.000561877	2.52195	1.33454	AT1G72180		CEPR2__Leucine-rich receptor-like protein kinase family protein
A_84_P511254	0.0457928	0.00118615	2.51913	1.33293	AT4G16745		Exostosin family protein
A_84_P190534	0.0339348	0.000548272	2.51737	1.33192	AT1G68450	VQ8, PDE337	PDE337__VQ motif-containing protein
A_84_P571306	0.0320432	0.000489316	2.51281	1.3293	AT2G38500		2-oxoglutarate (2OG) and Fe(II)-dependent oxygenase superfamily protein
A_84_P816618	0.0254928	0.000277478	2.5053	1.32498	Sin AGI Code 2904
A_84_P22255	0.0294787	0.000404124	2.50486	1.32473	AT3G58710	ATWRKY69, WRKY69	ATWRKY69_WRKY69__WRKY DNA-binding protein 69
A_84_P788885	0.028863	0.000383508	2.50166	1.32288	AT1G56300		Chaperone DnaJ-domain superfamily proteinChaperone DnaJ-domain superfamily protein
A_84_P15238	0.0128269	5.80256e-05	2.49782	1.32067	AT1G80320		2-oxoglutarate (2OG) and Fe(II)-dependent oxygenase superfamily protein
A_84_P20163	0.0211462	0.000172774	2.49414	1.31854	AT2G38400	AGT3	AGT3__alanine:glyoxylate aminotransferase 3
A_84_P219538	0.0143552	7.87841e-05	2.48668	1.31422	AT1G07040		unknown protein; INVOLVED IN: biological_process unknown; LOCATED IN: chloroplast; EXPRESSED IN: 24 plant structures; EXPRESSED DURING: 14 growth stages; BEST Arabidopsis thaliana protein match is: unknown protein (TAIR:AT1G27030.1); Has 540 Blast hits to 538 proteins in 187 species: Archae - 0; Bacteria - 333; Metazoa - 0; Fungi - 0; Plants - 67; Viruses - 0; Other Eukaryotes - 140 (source: NCBI…
A_84_P601401	0.0219887	0.000184783	2.48659	1.31417	AT1G49405		CASPL5C3__Uncharacterised protein family (UPF0497)
A_84_P10395	0.0345212	0.000569099	2.48085	1.31083	AT1G19050	ARR7	ARR7__response regulator 7
A_84_P785669	0.0117667	4.51236e-05	2.47585	1.30792	Sin AGI Code 851
A_84_P17633	0.0445043	0.00109963	2.47552	1.30773	AT4G27290		S-locus lectin protein kinase family protein
A_84_P15176	0.0177165	0.000118386	2.47225	1.30583	AT1G11960		ERD (early-responsive to dehydration stress) family protein
A_84_P14091	0.040384	0.000868942	2.47191	1.30563	AT5G60890	ATMYB34, ATR1, MYB34	AtATR1_ATMYB34_ATR1_MYB34__myb domain protein 34
A_84_P199564	0.0109377	3.81768e-05	2.46695	1.30273	AT2G42890	AML2, ML2	AML2_ML2__MEI2-like 2
A_84_P135945	0.0489807	0.00140931	2.46316	1.30051	AT3G11840	PUB24	PUB24__plant U-box 24
A_84_P500176	0.0272494	0.000335726	2.4628	1.3003	AT1G61065		Protein of unknown function (DUF1218)
A_84_P600829	0.0490597	0.00142	2.45473	1.29556	AT3G22410		Sec14p-like phosphatidylinositol transfer family protein
A_84_P12774	0.0223227	0.000200091	2.44182	1.28796	AT3G53130;AT3G53140	CYP97C1,LUT1
A_84_P23419	0.0223227	0.000200271	2.44121	1.28759	AT5G13200		GER5__GRAM domain family protein
A_84_P263290	0.0265325	0.0003089	2.4412	1.28759	AT4G25400		basic helix-loop-helix (bHLH) DNA-binding superfamily protein
A_84_P23396	0.0269905	0.000321669	2.44058	1.28722	AT5G06320	NHL3	NHL3__NDR1/HIN1-like 3
A_84_P19781	0.0266767	0.000312417	2.43965	1.28667	AT5G64410	ATOPT4, OPT4	ATOPT4_OPT4__oligopeptide transporter 4
A_84_P15770	0.023873	0.000234268	2.43825	1.28585	AT4G34030	MCCB	MCCB__3-methylcrotonyl-CoA carboxylase
A_84_P23152	0.0445518	0.00110822	2.43803	1.28572	AT3G47380		AtPMEI11__Plant invertase/pectin methylesterase inhibitor superfamily protein
A_84_P16057	0.0438562	0.00105373	2.43333	1.28293	AT1G45145	ATH5, ATTRX5, LIV1, TRX5	ATH5_ATTRX5_LIV1_TRX-h5_TRX5__thioredoxin H-type 5
A_84_P186444	0.0372162	0.000666367	2.43205	1.28217	AT1G63260	TET10	TET10__tetraspanin10
A_84_P16468	0.0432065	0.00100787	2.43127	1.28171	AT3G26740	CCL	CCL__CCR-like
A_84_P272750	0.0166142	0.000106824	2.4305	1.28125	AT2G22300	CAMTA3, SR1	CAMTA3_SR1__signal responsive 1CAMTA3_SR1__signal responsive 1
A_84_P118232	0.0418006	0.000935878	2.42116	1.2757	AT5G16360		NC domain-containing protein-related
A_84_P268810	0.0272494	0.000337164	2.4195	1.27471	AT4G27560		UGT79B2__UDP-Glycosyltransferase superfamily protein
A_84_P723295	0.039382	0.000808245	2.41417	1.27153	Sin AGI Code 595	ORF251
A_84_P818020	0.0470518	0.00127258	2.41193	1.27019	Sin AGI Code 2981	CK1, CKL1
A_84_P596065	0.0299991	0.000423527	2.40917	1.26853	AT1G49520		SWIB complex BAF60b domain-containing protein
A_84_P14320	0.0295754	0.000407197	2.40634	1.26684	AT1G74310	ATHSP101, HOT1, HSP101	ATHSP101_HOT1_HSP101__heat shock protein 101ATHSP101_HOT1_HSP101__heat shock protein 101
A_84_P850593	0.0266472	0.00031146	2.4063	1.26682	AT4G36040	J11	DJC23_J11__Chaperone DnaJ-domain superfamily protein
A_84_P23593	0.0211462	0.000172592	2.40563	1.26641	AT5G08350		GRAM domain-containing protein / ABA-responsive protein-related
A_84_P750311	0.0292526	0.000399681	2.40355	1.26517	AT1G72120		AtNPF5.14_NPF5.14__Major facilitator superfamily protein
A_84_P850983	0.0234899	0.000223852	2.39476	1.25988	AT4G37060;AT4G37070	AtPLAIVB,PLAIVB,PLP5,AtPLAIVA,PLAIVA,PLP1
A_84_P11893	0.0262863	0.00029332	2.39434	1.25963	AT4G04840	ATMSRB6, MSRB6	ATMSRB6_MSRB6__methionine sulfoxide reductase B6
A_84_P541948	0.0460284	0.00120856	2.39127	1.25778	AT2G07678		unknown protein; BEST Arabidopsis thaliana protein match is: unknown protein (TAIR:ATMG00920.1); Has 13 Blast hits to 13 proteins in 2 species: Archae - 0; Bacteria - 0; Metazoa - 0; Fungi - 0; Plants - 13; Viruses - 0; Other Eukaryotes - 0 (source: NCBI BLink).
A_84_P810983	0.0147803	8.45111e-05	2.38974	1.25685	Sin AGI Code 2630	CID1, ERD15, LSR1
A_84_P16662	0.0317354	0.000478741	2.38559	1.25435	AT4G21570		Protein of unknown function (DUF300)
A_84_P16353	0.0276372	0.000354626	2.38469	1.2538	AT2G45170	ATATG8E, ATG8E	ATATG8E_ATG8E__AUTOPHAGY 8E
A_84_P104016	0.0134608	6.86209e-05	2.38317	1.25288	AT1G05805		AKS2__basic helix-loop-helix (bHLH) DNA-binding superfamily protein
A_84_P96976	0.0131276	6.36064e-05	2.37905	1.25039	AT3G10985	ATWI-12, SAG20, WI12	ATWI-12_SAG20_WI12__senescence associated gene 20
A_84_P115782	0.0485137	0.00136691	2.37687	1.24906	AT1G73380		unknown protein; CONTAINS InterPro DOMAIN/s: Protein of unknown function DUF1308 (InterPro:IPR010733); Has 162 Blast hits to 160 proteins in 67 species: Archae - 0; Bacteria - 2; Metazoa - 120; Fungi - 0; Plants - 34; Viruses - 0; Other Eukaryotes - 6 (source: NCBI BLink).
A_84_P15422	0.040774	0.000896861	2.3763	1.24872	AT2G23450		Protein kinase superfamily protein
A_84_P17627	0.0236224	0.000228066	2.37398	1.24731	AT4G26070	ATMEK1, MEK1, MKK1, NMAPKK	ATMEK1_MEK1_MKK1_NMAPKK__MAP kinase/ ERK kinase 1
A_84_P152118	0.0490597	0.00142214	2.37395	1.24729	AT1G52200		PLAC8 family protein
A_84_P23609	0.015605	9.63747e-05	2.3709	1.24544	AT5G04220	ATSYTC, NTMC2T1.3, NTMC2TYPE1.3, SYT3, SYTC	ATSYTC_NTMC2T1.3_NTMC2TYPE1.3_SYT3_SYTC__Calcium-dependent lipid-binding (CaLB domain) family protein
A_84_P259140	0.0230783	0.0002194	2.37082	1.24538	AT1G28050		BBX13__B-box type zinc finger protein with CCT domain
A_84_P255120	0.0362868	0.000638707	2.37013	1.24497	AT5G64240	AtMC3, AtMCP1a, MC3, MCP1a	AtMC3_AtMCP1a_MC3_MCP1a__metacaspase 3
A_84_P186874	0.0138333	7.27436e-05	2.36928	1.24445	AT3G54020	AtIPCS1	AtIPCS1__Arabidopsis Inositol phosphorylceramide synthase 1
A_84_P510552	0.0291985	0.00039575	2.36384	1.24113	AT5G41100
A_84_P13607	0.0317008	0.000476808	2.36382	1.24112	AT3G06830		Plant invertase/pectin methylesterase inhibitor superfamily
A_84_P15958	0.0344741	0.000566811	2.36363	1.241	AT5G54940		Translation initiation factor SUI1 family proteinTranslation initiation factor SUI1 family protein
A_84_P15207	0.0463534	0.00122515	2.35904	1.2382	AT1G14120		AtDAO2__2-oxoglutarate (2OG) and Fe(II)-dependent oxygenase superfamily protein
A_84_P23046	0.0470518	0.00127045	2.35705	1.23698	AT3G05650	AtRLP32, RLP32	AtRLP32_RLP32__receptor like protein 32
A_84_P515150	0.0478636	0.00133689	2.35576	1.23619	AT1G12450		SNARE associated Golgi protein family
A_84_P171013	0.0236631	0.000230393	2.35193	1.23384	AT3G10260		Reticulon family proteinReticulon family protein
A_84_P824439	0.0350616	0.000590597	2.34718	1.23093	AT2G22300	CAMTA3, SR1	CAMTA3_SR1__signal responsive 1CAMTA3_SR1__signal responsive 1
A_84_P19945	0.0471541	0.00128746	2.33935	1.22611	AT1G72850		Disease resistance protein (TIR-NBS class)
A_84_P805073	0.0401694	0.000845855	2.33891	1.22584	AT3G15450		Aluminium induced protein with YGL and LRDR motifs
A_84_P758290	0.0253915	0.000273938	2.3341	1.22287	AT2G07815
A_84_P834504	0.0323232	0.000496687	2.3341	1.22287	AT4G15230	ABCG30, ATPDR2, PDR2	ABCG30_ATPDR2_PDR2__pleiotropic drug resistance 2
A_84_P10893	0.0349416	0.000582352	2.32925	1.21987	AT3G55130	ABCG19, ATWBC19, WBC19	ABCG19_ATWBC19_WBC19__white-brown complex homolog 19
A_84_P74014	0.0295754	0.000408511	2.32655	1.21819	AT3G11340	UGT76B1	UGT76B1__UDP-Glycosyltransferase superfamily protein
A_84_P19477	0.012983	6.20111e-05	2.32241	1.21562	AT4G12080	AHL1, ATAHL1	AHL1_ATAHL1__AT-hook motif nuclear-localized protein 1
A_84_P217168	0.0172312	0.000112917	2.32178	1.21523	AT1G43130	LCV2	LCV2__like COV 2
A_84_P297454	0.0240874	0.000241715	2.31883	1.21339	AT4G27870		Vacuolar iron transporter (VIT) family protein
A_84_P12551	0.0373671	0.0006835	2.31871	1.21332	AT2G29470	ATGSTU3, GST21, GSTU3	ATGSTU3_GST21_GSTU3__glutathione S-transferase tau 3
A_84_P10023	0.0427917	0.00098951	2.30561	1.20515	AT1G17430		alpha/beta-Hydrolases superfamily protein
A_84_P17895	0.0194827	0.000147006	2.3029	1.20345	AT5G65970	ATMLO10, MLO10	ATMLO10_MLO10__Seven transmembrane MLO family protein
A_84_P789984	0.0324633	0.000503303	2.30107	1.20231	Sin AGI Code 1045
A_84_P16702	0.0323762	0.000500349	2.29372	1.19769	AT4G30530	GGP1	GGP1__Class I glutamine amidotransferase-like superfamily proteinGGP1__Class I glutamine amidotransferase-like superfamily protein
A_84_P16249	0.0129277	6.08836e-05	2.29251	1.19693	AT1G55510	BCDH BETA1	BCDH BETA1__branched-chain alpha-keto acid decarboxylase E1 beta subunit
A_84_P612207	0.0380323	0.00072978	2.29231	1.1968	AT2G18196		Heavy metal transport/detoxification superfamily protein
A_84_P20792	0.0374957	0.000689668	2.28921	1.19485	AT1G15670		KFB01_KMD2__Galactose oxidase/kelch repeat superfamily protein
A_84_P830181	0.045543	0.00116099	2.28891	1.19466	AT1G10000		Ribonuclease H-like superfamily protein
A_84_P273500	0.014643	8.33901e-05	2.28778	1.19395	AT1G70790		CAR9__Calcium-dependent lipid-binding (CaLB domain) family protein
A_84_P612559	0.0268659	0.000317717	2.28474	1.19203	AT4G26095		other RNA
A_84_P22140	0.0374957	0.000693622	2.28473	1.19202	AT3G23250	ATMYB15, ATY19, MYB15	ATMYB15_ATY19_MYB15__myb domain protein 15
A_84_P273060	0.0438987	0.00105846	2.28345	1.19122	AT3G51090		Protein of unknown function (DUF1640)
A_84_P23679	0.0434853	0.00102512	2.28068	1.18947	AT1G80920	AtJ8, AtToc12, J8, Toc12	AtJ8_AtToc12_DJC22_J8_Toc12__Chaperone DnaJ-domain superfamily protein
A_84_P21192	0.0359748	0.000615441	2.27811	1.18784	AT3G19930	ATSTP4, STP4	ATSTP4_STP4__sugar transporter 4
A_84_P305660	0.0493892	0.00145623	2.27638	1.18674	AT4G03110	AtRBP-DR1, RBP-DR1	AtBRN1_AtRBP-DR1_BRN1_RBP-DR1__RNA-binding protein-defense related 1
A_84_P21515	0.0488803	0.0014053	2.27608	1.18655	AT5G09630		LisH/CRA/RING-U-box domains-containing protein
A_84_P14877	0.0373243	0.000680655	2.27191	1.1839	AT5G04610		S-adenosyl-L-methionine-dependent methyltransferases superfamily protein
A_84_P785697	0.0378323	0.000715158	2.27171	1.18378	AT3G10260		Reticulon family proteinReticulon family protein
A_84_P16055	0.0457928	0.00118512	2.27113	1.18341	AT1G35612		transposable element gene
A_84_P17040	0.0248082	0.00025787	2.26934	1.18227	AT1G23120		Polyketide cyclase/dehydrase and lipid transport superfamily protein
A_84_P11409	0.037575	0.00070014	2.26902	1.18207	AT1G31120	KUP10	KUP10__K+ uptake permease 10
A_84_P611805	0.0457928	0.00118503	2.26829	1.18161	AT5G26600		Pyridoxal phosphate (PLP)-dependent transferases superfamily protein
A_84_P19434	0.0207464	0.000165789	2.26656	1.18051	AT3G62860		MAGL12__alpha/beta-Hydrolases superfamily protein
A_84_P19047	0.0442005	0.00107385	2.2665	1.18047	AT1G74100	ATSOT16, ATST5A, CORI-7, SOT16	ATSOT16_ATST5A_CORI-7_SOT16__sulfotransferase 16
A_84_P846277	0.0271619	0.000326858	2.26261	1.17799	Sin AGI Code 4342
A_84_P15558	0.0462681	0.00122077	2.26223	1.17775	AT3G20660	OCT4, AtOCT4	AtOCT4_OCT4__organic cation/carnitine transporter4
A_84_P19628	0.0299991	0.000422651	2.26059	1.1767	AT5G10820		Major facilitator superfamily protein
A_84_P192434	0.0284241	0.000374654	2.26056	1.17668	AT4G36850		PQ-loop repeat family protein / transmembrane family protein
A_84_P14286	0.0202465	0.000158074	2.25794	1.17501	AT1G78260		RNA-binding (RRM/RBD/RNP motifs) family protein
A_84_P19671	0.0248082	0.000259003	2.25365	1.17226	AT5G27920		F-box family protein
A_84_P129666	0.0292338	0.000398753	2.25165	1.17098	AT5G07730		unknown protein; BEST Arabidopsis thaliana protein match is: unknown protein (TAIR:AT5G61360.1); Has 30201 Blast hits to 17322 proteins in 780 species: Archae - 12; Bacteria - 1396; Metazoa - 17338; Fungi - 3422; Plants - 5037; Viruses - 0; Other Eukaryotes - 2996 (source: NCBI BLink).
A_84_P12877	0.0470518	0.0012787	2.25153	1.1709	AT4G20860		AtBBE22__FAD-binding Berberine family protein
A_84_P105666	0.0170923	0.0001107	2.25138	1.17081	AT1G19270	DA1	DA1__DA1
A_84_P753864	0.0240091	0.000236518	2.2495	1.1696	AT1G67365		other RNAother RNA
A_84_P824135	0.0389777	0.00079212	2.23999	1.16349	AT1G19770	ATPUP14, PUP14	ATPUP14_PUP14__purine permease 14ATPUP14_PUP14__purine permease 14
A_84_P74664	0.0340847	0.000556213	2.23968	1.1633	AT5G15290	CASP5	CASP5__Uncharacterised protein family (UPF0497)
A_84_P10481	0.0320432	0.000489052	2.23919	1.16298	AT1G14040		PHO1;H3__EXS (ERD1/XPR1/SYG1) family protein
A_84_P751150	0.0407399	0.000892484	2.23848	1.16252	AT1G02230	ANAC004, NAC004	ANAC004_NAC004__NAC domain containing protein 4
A_84_P121232	0.0205479	0.000162039	2.2368	1.16143	AT2G03240		EXS (ERD1/XPR1/SYG1) family protein
A_84_P16091	0.0290172	0.000392439	2.23474	1.16011	AT1G64590		NAD(P)-binding Rossmann-fold superfamily protein
A_84_P307770	0.0222855	0.000189891	2.23392	1.15958	AT5G46190		RNA-binding KH domain-containing protein
A_84_P796242	0.0338934	0.000544032	2.23364	1.1594	Sin AGI Code 1664	4CL8
A_84_P20910	0.0496667	0.00148128	2.22822	1.15589	AT1G72360	AtERF73, ERF73, HRE1	AtERF73_ERF73_HRE1__Integrase-type DNA-binding superfamily protein
A_84_P308213	0.0438371	0.00105194	2.22732	1.15531	AT3G03020
A_84_P579587	0.0267168	0.000313729	2.22509	1.15386	AT4G20830		AtBBE19_AtBBE20__FAD-binding Berberine family protein
A_84_P310583	0.0273456	0.000341799	2.21503	1.14733	AT4G36860	DAR1	DAR1__LIM domain-containing protein
A_84_P161083	0.0389576	0.000785886	2.21178	1.14521	AT5G52410
A_84_P770087	0.0265132	0.000304983	2.21083	1.14459	ATMG00010	ORF153A	ORF153A
A_84_P22966	0.0445518	0.00111127	2.21006	1.14409	AT2G44480	BGLU17	BGLU17__beta glucosidase 17
A_84_P11669	0.0276372	0.000353666	2.20575	1.14127	AT2G03530	ATUPS2, UPS2	ATUPS2_UPS2__ureide permease 2
A_84_P183974	0.0265132	0.000302635	2.2031	1.13954	AT4G17480		alpha/beta-Hydrolases superfamily protein
A_84_P128611	0.0296022	0.000411349	2.20236	1.13905	AT1G78890		unknown protein; BEST Arabidopsis thaliana protein match is: unknown protein (TAIR:AT1G16840.1); Has 30201 Blast hits to 17322 proteins in 780 species: Archae - 12; Bacteria - 1396; Metazoa - 17338; Fungi - 3422; Plants - 5037; Viruses - 0; Other Eukaryotes - 2996 (source: NCBI BLink).
A_84_P797979	0.0461436	0.00121371	2.19944	1.13713	Sin AGI Code 1783
A_84_P14287	0.0490911	0.00143117	2.19471	1.13403	AT1G49180		protein kinase family protein
A_84_P12935	0.0222855	0.000193028	2.19414	1.13365	AT4G34250	KCS16	KCS16__3-ketoacyl-CoA synthase 16
A_84_P11090	0.0265235	0.0003074	2.19284	1.1328	AT5G02190	ATASP38, EMB24, PCS1	ATASP38_EMB24_PCS1__Eukaryotic aspartyl protease family protein
A_84_P223589	0.0376511	0.000706369	2.18707	1.129	AT4G16000
A_84_P168223	0.0457928	0.00117829	2.18616	1.1284	AT1G19770	ATPUP14, PUP14	ATPUP14_PUP14__purine permease 14ATPUP14_PUP14__purine permease 14
A_84_P16855	0.0389576	0.000783619	2.18452	1.12732	AT5G41220	ATGSTT3, GST10C, GSTT3	ATGSTT3_GST10C_GSTT3__glutathione S-transferase THETA 3
A_84_P503984	0.0309082	0.000448305	2.18435	1.1272	AT3G12510		MADS-box family protein
A_84_P14349	0.0304515	0.000432144	2.18267	1.12609	AT1G17950	ATMYB52, BW52, MYB52	ATMYB52_BW52_MYB52__myb domain protein 52
A_84_P594822	0.0334154	0.000528783	2.17968	1.12412	AT5G03570	ATIREG2, FPN2, IREG2	ATIREG2_FPN2_IREG2__iron regulated 2
A_84_P830306	0.019417	0.000142765	2.17719	1.12247	Sin AGI Code 3491
A_84_P765743	0.0491202	0.00143546	2.17429	1.12055	AT4G19633
A_84_P796409	0.0324633	0.000504677	2.17396	1.12033	AT1G67365		other RNAother RNA
A_84_P197484	0.0389058	0.000776708	2.17331	1.1199	AT2G38310	PYL4, RCAR10	AtPYL4_PYL4_RCAR10__PYR1-like 4
A_84_P786059	0.028863	0.000386857	2.16851	1.11671	AT4G37070	AtPLAIVA, PLA IVA, PLP1	AtPLAIVA_PLA IVA_PLP1__Acyl transferase/acyl hydrolase/lysophospholipase superfamily protein
A_84_P600669	0.0372162	0.000667368	2.16827	1.11655	AT2G22475	GEM	GEM__GRAM domain family protein
A_84_P750263	0.0262863	0.000293358	2.16543	1.11465	AT1G17230		Leucine-rich receptor-like protein kinase family protein
A_84_P126151	0.0182286	0.000128925	2.16434	1.11393	AT3G50430		unknown protein; Has 54 Blast hits to 54 proteins in 22 species: Archae - 0; Bacteria - 0; Metazoa - 29; Fungi - 0; Plants - 24; Viruses - 0; Other Eukaryotes - 1 (source: NCBI BLink).
A_84_P215298	0.0132871	6.70059e-05	2.16096	1.11168	AT2G40420		Transmembrane amino acid transporter family protein
A_84_P806641	0.0476482	0.00131397	2.15948	1.11068	Sin AGI Code 2446	AtSIP2, RS2, SIP2
A_84_P778821	0.0311838	0.000461283	2.15829	1.10989	AT3G62770	AtATG18a, ATG18a	AtATG18a_ATG18a_PEUP2__Transducin/WD40 repeat-like superfamily protein
A_84_P785967	0.0464713	0.00123716	2.15816	1.1098	AT5G54940		Translation initiation factor SUI1 family proteinTranslation initiation factor SUI1 family protein
A_84_P11921	0.0301679	0.000426734	2.1518	1.10554	AT4G18010	5PTASE2, AT5PTASE2, IP5PII	5PTASE2_AT5PTASE2_IP5PII__myo-inositol polyphosphate 5-phosphatase 2
A_84_P245685	0.0183774	0.000131243	2.15165	1.10544	AT3G44300	AtNIT2, NIT2	AtNIT2_NIT2__nitrilase 2
A_84_P13228	0.0387345	0.000768283	2.15141	1.10528	AT4G34131	UGT73B3	UGT73B3__UDP-glucosyl transferase 73B3
A_84_P22857	0.0359179	0.000613643	2.14848	1.10332	AT1G17990;AT1G18020	0
A_84_P826147	0.0299991	0.000423657	2.14733	1.10255	AT2G42760		unknown protein; CONTAINS InterPro DOMAIN/s: Protein of unknown function DUF1685 (InterPro:IPR012881); Has 170 Blast hits to 164 proteins in 34 species: Archae - 0; Bacteria - 1; Metazoa - 26; Fungi - 10; Plants - 107; Viruses - 0; Other Eukaryotes - 26 (source: NCBI BLink).
A_84_P155845	0.0361621	0.000632762	2.14471	1.10078	AT2G47950		unknown protein; FUNCTIONS IN: molecular_function unknown; INVOLVED IN: biological_process unknown; LOCATED IN: endomembrane system; EXPRESSED IN: root, flower; EXPRESSED DURING: petal differentiation and expansion stage; BEST Arabidopsis thaliana protein match is: unknown protein (TAIR:AT3G62990.1); Has 22 Blast hits to 22 proteins in 5 species: Archae - 0; Bacteria - 0; Metazoa - 0; Fungi - 0; …
A_84_P260340	0.0317354	0.000478785	2.14374	1.10013	AT1G76240		Arabidopsis protein of unknown function (DUF241)
A_84_P804822	0.0452818	0.00114795	2.14344	1.09993	AT1G62660		Glycosyl hydrolases family 32 proteinGlycosyl hydrolases family 32 protein
A_84_P91379	0.0359801	0.000622015	2.14149	1.09861	AT4G39660	AGT2	AGT2__alanine:glyoxylate aminotransferase 2
A_84_P509565	0.0488803	0.0014023	2.1383	1.09647	Sin AGI Code 276
A_84_P550411	0.0176664	0.000117646	2.13657	1.09529	AT5G20190		Tetratricopeptide repeat (TPR)-like superfamily protein
A_84_P790322	0.0404211	0.000872505	2.1362	1.09504	Sin AGI Code 1063
A_84_P814324	0.0339348	0.000545661	2.1336	1.09329	Sin AGI Code 2787
A_84_P268070	0.0487734	0.00138986	2.13318	1.09301	AT4G15070		Cysteine/Histidine-rich C1 domain family protein
A_84_P23343	0.0394233	0.000812567	2.13244	1.09251	AT4G35110		Arabidopsis phospholipase-like protein (PEARLI 4) family
A_84_P14601	0.0372162	0.000664538	2.1318	1.09207	AT3G21090	ABCG15	ABCG15__ABC-2 type transporter family protein
A_84_P141359	0.0282819	0.000369928	2.12651	1.08848	AT2G24550		unknown protein; BEST Arabidopsis thaliana protein match is: unknown protein (TAIR:AT4G31510.1); Has 219 Blast hits to 219 proteins in 33 species: Archae - 0; Bacteria - 0; Metazoa - 16; Fungi - 2; Plants - 184; Viruses - 0; Other Eukaryotes - 17 (source: NCBI BLink).
A_84_P204968	0.0244614	0.000248277	2.12642	1.08843	AT1G79360	OCT2, ATOCT2	ATOCT2_OCT2_OCT2__organic cation/carnitine transporter 2
A_84_P21398	0.0310554	0.000451411	2.1252	1.0876	AT4G23270	CRK19	CRK19__cysteine-rich RLK (RECEPTOR-like protein kinase) 19
A_84_P592683	0.0154928	9.39214e-05	2.124	1.08678	AT2G30720		Thioesterase/thiol ester dehydrase-isomerase superfamily protein
A_84_P20450	0.0464713	0.0012363	2.12354	1.08647	AT4G22770		AHL2__AT hook motif DNA-binding family protein
A_84_P761088	0.0488803	0.00140108	2.12285	1.086	AT3G11773		Thioredoxin superfamily protein
A_84_P15742	0.0222855	0.000193381	2.12275	1.08594	AT4G27450		Aluminium induced protein with YGL and LRDR motifs
A_84_P131945	0.0211462	0.000170928	2.12223	1.08558	AT5G53060		ESR1_HOS5_RCF3_SHI1__RNA-binding KH domain-containing protein
A_84_P19102	0.0278877	0.000360539	2.12202	1.08544	AT1G51940		AtLYK3_LYK3__protein kinase family protein / peptidoglycan-binding LysM domain-containing protein
A_84_P23020	0.0311838	0.000462749	2.11517	1.08078	AT2G22850	AtbZIP6, bZIP6	AtbZIP6_bZIP6__basic leucine-zipper 6
A_84_P19006	0.037245	0.000673947	2.11335	1.07953	AT1G11450		UMAMIT27__nodulin MtN21 /EamA-like transporter family protein
A_84_P10793	0.0394233	0.000817311	2.11113	1.07801	AT3G23150	ETR2	ETR2__Signal transduction histidine kinase, hybrid-type, ethylene sensor
A_84_P11451	0.0442914	0.00108551	2.10696	1.07516	AT1G78280		transferases, transferring glycosyl groups
A_84_P20992	0.0265132	0.000301916	2.10454	1.07351	AT1G25320		Leucine-rich repeat protein kinase family protein
A_84_P192974	0.0272494	0.000338173	2.10422	1.07329	AT5G65660		hydroxyproline-rich glycoprotein family protein
A_84_P807831	0.0222855	0.000194774	2.10285	1.07235	AT2G30010	TBL45	TBL45__TRICHOME BIREFRINGENCE-LIKE 45
A_84_P19268	0.0306438	0.000439431	2.09915	1.0698	AT3G10740	ARAF, ARAF1, ASD1, ATASD1	ARAF_ARAF1_ASD1_ATASD1__alpha-L-arabinofuranosidase 1
A_84_P190454	0.0276372	0.000351655	2.09641	1.06792	AT5G65910		BSD domain-containing protein
A_84_P809392	0.0291985	0.000396829	2.09421	1.06641	AT1G02880	TPK1	TPK1__thiamin pyrophosphokinase1
A_84_P286620	0.0413083	0.00092091	2.09395	1.06623	AT4G33940		RING/U-box superfamily protein
A_84_P18717	0.0419889	0.00094588	2.09189	1.06481	AT1G01110	IQD18	IQD18__IQ-domain 18
A_84_P10187	0.0359801	0.000618899	2.09043	1.0638	AT5G16340		AMP-dependent synthetase and ligase family protein
A_84_P77949	0.0240618	0.000240171	2.08757	1.06183	AT5G05480		Peptide-N4-(N-acetyl-beta-glucosaminyl)asparagine amidase A protein
A_84_P753511	0.0222855	0.000198142	2.07991	1.05652	AT1G01448		other RNA
A_84_P19021	0.045543	0.00116229	2.07796	1.05517	AT1G70520	ASG6, CRK2	ASG6_CRK2__cysteine-rich RLK (RECEPTOR-like protein kinase) 2
A_84_P21381	0.0235015	0.000224502	2.07698	1.05449	AT4G18950		Integrin-linked protein kinase family
A_84_P218778	0.0434853	0.00102135	2.07694	1.05446	AT5G66480		unknown protein; FUNCTIONS IN: molecular_function unknown; INVOLVED IN: biological_process unknown; LOCATED IN: chloroplast; BEST Arabidopsis thaliana protein match is: unknown protein (TAIR:AT3G50910.1); Has 30201 Blast hits to 17322 proteins in 780 species: Archae - 12; Bacteria - 1396; Metazoa - 17338; Fungi - 3422; Plants - 5037; Viruses - 0; Other Eukaryotes - 2996 (source: NCBI BLink).
A_84_P21400	0.0494554	0.00146621	2.06916	1.04905	AT4G23700	ATCHX17, CHX17	ATCHX17_CHX17__cation/H+ exchanger 17
A_84_P72214	0.0404576	0.000877395	2.06432	1.04567	AT2G04690		Pyridoxamine 5'-phosphate oxidase family protein
A_84_P836803	0.0402809	0.000852484	2.06327	1.04493	AT1G62000		TBA1
A_84_P509156	0.023873	0.00023463	2.06135	1.04359	AT2G19240		Ypt/Rab-GAP domain of gyp1p superfamily protein
A_84_P18565	0.0323232	0.000498788	2.05849	1.04159	AT4G24350		Phosphorylase superfamily protein
A_84_P212918	0.0379106	0.000718201	2.05741	1.04083	AT4G39030	EDS5, SCORD3, SID1	EDS5_SCORD3_SID1__MATE efflux family protein
A_84_P19924	0.0437589	0.00103742	2.05553	1.03951	AT1G54100	ALDH7B4	ALDH7B4__aldehyde dehydrogenase 7B4
A_84_P297294	0.0265132	0.000305022	2.05521	1.03929	AT3G10500	anac053, NAC053	AIF_ANAC053_NAC053_NTL4__NAC domain containing protein 53
A_84_P96076	0.0434853	0.00102377	2.04927	1.03511	AT4G10251		myb-like transcription factor family protein myb-like transcription factor family protein; CONTAINS InterPro DOMAIN/s: Homeodomain-like (InterPro:IPR009057), Myb, DNA-binding (InterPro:IPR014778), HTH transcriptional regulator, Myb-type, DNA-binding (InterPro:IPR017930), Myb-like DNA-binding domain, SHAQKYF class (InterPro:IPR006447), Homeodomain-related (InterPro:IPR012287); BEST Arabidopsis tha…
A_84_P571809	0.022828	0.000214877	2.0457	1.03259	AT1G61121		RING/U-box superfamily protein RING/U-box superfamily protein; FUNCTIONS IN: zinc ion binding; INVOLVED IN: biological_process unknown; LOCATED IN: cellular_component unknown; EXPRESSED IN: 22 plant structures; EXPRESSED DURING: 13 growth stages; CONTAINS InterPro DOMAIN/s: Zinc finger, RING-type, conserved site (InterPro:IPR017907), Zinc finger, RING-type (InterPro:IPR001841), Zinc finger, C3HC4…
A_84_P11179	0.0227652	0.000211718	2.04434	1.03163	AT4G27671	AtRLP54, RLP54
A_84_P307000	0.0311861	0.000465234	2.04146	1.0296	AT2G38241		RNA polymerase II transcription elongation factor RNA polymerase II transcription elongation factor; FUNCTIONS IN: molecular_function unknown; INVOLVED IN: biological_process unknown; LOCATED IN: cellular_component unknown; EXPRESSED IN: 23 plant structures; EXPRESSED DURING: 13 growth stages; CONTAINS InterPro DOMAIN/s: Eaf, ELL-associated factor (InterPro:IPR019194); BEST Arabidopsis thaliana p…
A_84_P12443	0.0456686	0.00116825	2.04033	1.0288	AT1G71001		Galactose oxidase/kelch repeat superfamily protein Galactose oxidase/kelch repeat superfamily protein; CONTAINS InterPro DOMAIN/s: Galactose oxidase/kelch, beta-propeller (InterPro:IPR011043), Kelch repeat type 1 (InterPro:IPR006652), Kelch related (InterPro:IPR013089), Kelch-type beta propeller (InterPro:IPR015915); BEST Arabidopsis thaliana protein match is: Galactose oxidase/kelch repeat super…
A_84_P18287	0.040384	0.000870201	2.03567	1.02551	AT2G24851	NPC2	non-specific phospholipase C2 non-specific phospholipase C2 (NPC2); FUNCTIONS IN: hydrolase activity, acting on ester bonds; INVOLVED IN: triglyceride biosynthetic process, phospholipid biosynthetic process; LOCATED IN: endomembrane system; EXPRESSED IN: 17 plant structures; EXPRESSED DURING: 12 growth stages; CONTAINS InterPro DOMAIN/s: Phosphoesterase (InterPro:IPR007312); BEST Arabidopsis thal…
A_84_P184164	0.033477	0.000535117	2.03329	1.02382	AT4G34411	LSH6	Protein of unknown function (DUF640) LIGHT SENSITIVE HYPOCOTYLS 6 (LSH6); CONTAINS InterPro DOMAIN/s: Protein of unknown function DUF640 (InterPro:IPR006936); BEST Arabidopsis thaliana protein match is: Protein of unknown function (DUF640) (TAIR:AT5G58500.1); Has 311 Blast hits to 311 proteins in 18 species: Archae - 0; Bacteria - 0; Metazoa - 14; Fungi - 0; Plants - 297; Viruses - 0; Other Eukar…
A_84_P305230	0.047035	0.001268	2.03202	1.02291	AT3G55971		F-box/RNI-like superfamily protein F-box/RNI-like superfamily protein; CONTAINS InterPro DOMAIN/s: F-box domain, cyclin-like (InterPro:IPR001810), FBD (InterPro:IPR013596), FBD-like (InterPro:IPR006566), F-box domain, Skp2-like (InterPro:IPR022364); BEST Arabidopsis thaliana protein match is: F-box/FBD-like domains containing protein (TAIR:AT5G18770.1); Has 1807 Blast hits to 1807 proteins in 277…
A_84_P193634	0.0278113	0.000358074	2.02939	1.02105	AT2G46240		ATBAG6_BAG6__BCL-2-associated athanogene 6ATBAG6_BAG6__BCL-2-associated athanogene 6ATBAG6_BAG6__BCL-2-associated athanogene 6ATBAG6_BAG6__BCL-2-associated athanogene 6ATBAG6_BAG6__BCL-2-associated athanogene 6
A_84_P188714	0.0478636	0.00133997	2.02828	1.02026	AT2G46240		ATBAG6_BAG6__BCL-2-associated athanogene 6ATBAG6_BAG6__BCL-2-associated athanogene 6ATBAG6_BAG6__BCL-2-associated athanogene 6ATBAG6_BAG6__BCL-2-associated athanogene 6ATBAG6_BAG6__BCL-2-associated athanogene 6
A_84_P519050	0.033477	0.000534173	2.02785	1.01995	Sin AGI Code 2567	APEM9	3-phosphoinositide-dependent protein kinase-1, putative 3-phosphoinositide-dependent protein kinase-1, putative; Has 32 Blast hits to 32 proteins in 12 species: Archae - 0; Bacteria - 0; Metazoa - 0; Fungi - 0; Plants - 32; Viruses - 0; Other Eukaryotes - 0 (source: NCBI BLink).
A_84_P15467	0.0295754	0.000408941	2.02739	1.01962	AT1G30136	AtHIR2, HIR2	SPFH/Band 7/PHB domain-containing membrane-associated protein family SPFH/Band 7/PHB domain-containing membrane-associated protein family; INVOLVED IN: N-terminal protein myristoylation; LOCATED IN: mitochondrion, plasma membrane, vacuole, membrane; EXPRESSED IN: 21 plant structures; EXPRESSED DURING: 9 growth stages; CONTAINS InterPro DOMAIN/s: Band 7 protein (InterPro:IPR001107); BEST Arabidops…
A_84_P786412	0.0427302	0.000975583	2.026	1.01863	AT5G05221		Vacuolar iron transporter (VIT) family protein Vacuolar iron transporter (VIT) family protein; FUNCTIONS IN: molecular_function unknown; INVOLVED IN: biological_process unknown; LOCATED IN: integral to membrane, membrane; EXPRESSED IN: leaf; CONTAINS InterPro DOMAIN/s: Protein of unknown function DUF125, transmembrane (InterPro:IPR008217); BEST Arabidopsis thaliana protein match is: vacuolar iron…
A_84_P561086	0.0389576	0.000789561	2.02586	1.01854	AT1G16031		MATE efflux family protein MATE efflux family protein; FUNCTIONS IN: antiporter activity, drug transmembrane transporter activity, transporter activity; INVOLVED IN: drug transmembrane transport, transmembrane transport; LOCATED IN: membrane; EXPRESSED IN: 10 plant structures; EXPRESSED DURING: 7 growth stages; CONTAINS InterPro DOMAIN/s: Multi antimicrobial extrusion protein MatE (InterPro:IPR00…
A_84_P189284	0.0236224	0.000228369	2.0239	1.01713	AT5G25230		Ribosomal protein S5/Elongation factor G/III/V family protein
A_84_P711969	0.0494554	0.00146602	2.02115	1.01518	AT5G69570		other RNA
A_84_P191534	0.0323232	0.000496437	2.021	1.01507	AT2G34601		RING/U-box superfamily protein RING/U-box superfamily protein; CONTAINS InterPro DOMAIN/s: Zinc finger, RING-type (InterPro:IPR001841), Zinc finger, C3HC4 RING-type (InterPro:IPR018957); BEST Arabidopsis thaliana protein match is: RING/U-box superfamily protein (TAIR:AT4G17905.1); Has 8117 Blast hits to 8098 proteins in 285 species: Archae - 0; Bacteria - 0; Metazoa - 1838; Fungi - 580; Plants - …
A_84_P107662	0.0487734	0.00139304	2.01985	1.01425	AT4G17471		Mono-/di-acylglycerol lipase, N-terminal;Lipase, class 3 Mono-/di-acylglycerol lipase, N-terminal;Lipase, class 3; FUNCTIONS IN: triglyceride lipase activity, carboxylesterase activity; INVOLVED IN: lipid catabolic process, lipid metabolic process; CONTAINS InterPro DOMAIN/s: Lipase, class 3 (InterPro:IPR002921), Mono-/di-acylglycerol lipase, N-terminal (InterPro:IPR005592); BEST Arabidopsis thal…
A_84_P20840	0.0418619	0.000938211	2.01912	1.01373	AT5G18354		Major facilitator superfamily protein Major facilitator superfamily protein; FUNCTIONS IN: carbohydrate transmembrane transporter activity; INVOLVED IN: transport, transmembrane transport; LOCATED IN: integral to membrane, membrane; CONTAINS InterPro DOMAIN/s: Sugar transporter, conserved site (InterPro:IPR005829), Major facilitator superfamily (InterPro:IPR020846), General substrate transporter …
A_84_P18298	0.0467923	0.00125931	2.01909	1.0137	AT5G8471		Major facilitator superfamily protein Major facilitator superfamily protein; FUNCTIONS IN: carbohydrate transmembrane transporter activity, sugar:hydrogen symporter activity; INVOLVED IN: transport, transmembrane transport; LOCATED IN: nucleus, membrane; EXPRESSED IN: 12 plant structures; EXPRESSED DURING: L mature pollen stage, M germinated pollen stage, 4 anthesis, petal differentiation and exp…
A_84_P752545	0.0339348	0.000547857	2.01899	1.01363	AT1G53541	CCB4	cofactor assembly of complex C cofactor assembly of complex C (CCB4); FUNCTIONS IN: molecular_function unknown; INVOLVED IN: cytochrome b6f complex assembly; LOCATED IN: chloroplast; EXPRESSED IN: 20 plant structures; EXPRESSED DURING: 13 growth stages; CONTAINS InterPro DOMAIN/s: Protein of unknown function DUF2930 (InterPro:IPR021325); Has 391 Blast hits to 391 proteins in 82 species: Archae - …
A_84_P10252	0.041082	0.000910354	2.01848	1.01327	AT4G36951		Pectinacetylesterase family protein Pectinacetylesterase family protein; FUNCTIONS IN: carboxylesterase activity; INVOLVED IN: biological_process unknown; LOCATED IN: cell wall; EXPRESSED IN: 22 plant structures; EXPRESSED DURING: 13 growth stages; CONTAINS InterPro DOMAIN/s: Pectinacetylesterase (InterPro:IPR004963); BEST Arabidopsis thaliana protein match is: Pectinacetylesterase family protein…
A_84_P16119	0.0427302	0.000981809	2.01802	1.01294	AT5G13221		Galactose oxidase/kelch repeat superfamily protein Galactose oxidase/kelch repeat superfamily protein; FUNCTIONS IN: molecular_function unknown; INVOLVED IN: biological_process unknown; LOCATED IN: chloroplast; CONTAINS InterPro DOMAIN/s: Kelch repeat type 1 (InterPro:IPR006652), Galactose oxidase/kelch, beta-propeller (InterPro:IPR011043), Kelch related (InterPro:IPR013089), Kelch-type beta prop…
A_84_P16521	0.0311838	0.00045587	2.0144	1.01035	AT3G44871		Concanavalin A-like lectin protein kinase family protein encodes a receptor-like kinase that has serine/threonine kinase activity whose expression is induced by high salt stress. This induction is inhibited by tobacco ethylene receptor. Concanavalin A-like lectin protein kinase family protein; CONTAINS InterPro DOMAIN/s: Legume lectin, beta chain (InterPro:IPR001220), Protein kinase, ATP binding …
A_84_P148938	0.0372162	0.000671716	2.01429	1.01027	AT5G47241		Cysteine proteinases superfamily protein Cysteine proteinases superfamily protein; FUNCTIONS IN: cysteine-type peptidase activity; INVOLVED IN: biological_process unknown; LOCATED IN: plasma membrane; EXPRESSED IN: 16 plant structures; EXPRESSED DURING: 10 growth stages; CONTAINS InterPro DOMAIN/s: Ovarian tumour, otubain (InterPro:IPR003323); BEST Arabidopsis thaliana protein match is: Cysteine …
A_84_P74804	0.0248936	0.00026528	2.01306	1.00939	AT2G44811		unknown protein; BEST Arabidopsis thaliana protein match is: unknown protein (TAIR:AT1G16170.1); Has 30201 Blast hits to 17322 proteins in 780 species: Archae - 12; Bacteria - 1396; Metazoa - 17338; Fungi - 3422; Plants - 5037; Viruses - 0; Other Eukaryotes - 2996 (source: NCBI BLink).
A_84_P11289	0.0427302	0.000981281	2.01106	1.00796	AT5G28238		3-oxo-5-alpha-steroid 4-dehydrogenase family protein 3-oxo-5-alpha-steroid 4-dehydrogenase family protein; FUNCTIONS IN: oxidoreductase activity, acting on the CH-CH group of donors, 3-oxo-5-alpha-steroid 4-dehydrogenase activity; INVOLVED IN: lipid metabolic process; LOCATED IN: chloroplast, chloroplast envelope; EXPRESSED IN: 23 plant structures; EXPRESSED DURING: 15 growth stages; CONTAINS Int…
A_84_P23248	0.0386149	0.000759495	2.00939	1.00676	AT2G22761		Leucine-rich repeat receptor-like protein kinase family protein Leucine-rich repeat receptor-like protein kinase family protein; FUNCTIONS IN: kinase activity; INVOLVED IN: protein amino acid phosphorylation; LOCATED IN: plasma membrane, membrane; EXPRESSED IN: 23 plant structures; EXPRESSED DURING: 13 growth stages; CONTAINS InterPro DOMAIN/s: Protein kinase, ATP binding site (InterPro:IPR017441…
A_84_P20835	0.0362868	0.000640507	2.00715	1.00515	AT4G32930	ATCCR2, CCR2	cinnamoyl coa reductase Encodes an cinnamoyl CoA reductase isoform. Involved in lignin biosynthesis. cinnamoyl coa reductase (CCR2); CONTAINS InterPro DOMAIN/s: NAD-dependent epimerase/dehydratase (InterPro:IPR001509), NAD(P)-binding domain (InterPro:IPR016040); BEST Arabidopsis thaliana protein match is: cinnamoyl coa reductase 1 (TAIR:AT1G15950.1); Has 10779 Blast hits to 10766 proteins in 1817…
A_84_P240045	0.038013	0.00072493	2.00684	1.00492	AT4G40660		unknown protein; BEST Arabidopsis thaliana protein match is: unknown protein (TAIR:AT3G11600.1); Has 136 Blast hits to 136 proteins in 15 species: Archae - 0; Bacteria - 0; Metazoa - 0; Fungi - 0; Plants - 136; Viruses - 0; Other Eukaryotes - 0 (source: NCBI BLink).
A_84_P10582	0.0189194	0.000135548	2.00568	1.00409	AT5G38131	BBX22, DBB3, LZF1, STH3	light-regulated zinc finger protein 1 light-regulated zinc finger protein 1 (LZF1); CONTAINS InterPro DOMAIN/s: Zinc finger, B-box (InterPro:IPR000315); BEST Arabidopsis thaliana protein match is: B-box zinc finger family protein (TAIR:AT1G06040.1); Has 1826 Blast hits to 1364 proteins in 120 species: Archae - 0; Bacteria - 0; Metazoa - 16; Fungi - 0; Plants - 1701; Viruses - 0; Other Eukaryotes …
A_84_P189474	0.0394233	0.000814104	2.00295	1.00213	AT1G17421	TTN9	titan9 Encodes a plant-specific protein of unknown function. Mutant embryos contain at most four small cells. The endosperm nucleoli are enlarged. Gene is expressed in siliques based on EST information. TITAN9 (TTN9); FUNCTIONS IN: molecular_function unknown; INVOLVED IN: embryo development ending in seed dormancy, endosperm development; LOCATED IN: cellular_component unknown; EXPRESSED IN: 20 pl…
A_84_P789365	0.033587	0.000538343	2.00261	1.00188	AT3G27416	AtPP2-A13, PP2-A13	phloem protein 2-A13 phloem protein 2-A13 (PP2-A13); FUNCTIONS IN: carbohydrate binding; INVOLVED IN: N-terminal protein myristoylation, response to wounding; EXPRESSED IN: 24 plant structures; EXPRESSED DURING: 15 growth stages; CONTAINS InterPro DOMAIN/s: F-box domain, cyclin-like (InterPro:IPR001810), F-box domain, Skp2-like (InterPro:IPR022364); BEST Arabidopsis thaliana protein match is: phl…
A_84_P13085	0.0442914	0.00108953	2.0006	1.00043	AT1G17381		Molybdenum cofactor sulfurase family protein Molybdenum cofactor sulfurase family protein; FUNCTIONS IN: molybdenum ion binding, Mo-molybdopterin cofactor sulfurase activity, pyridoxal phosphate binding, catalytic activity; INVOLVED IN: biological_process unknown; LOCATED IN: cellular_component unknown; EXPRESSED IN: 22 plant structures; EXPRESSED DURING: 13 growth stages; CONTAINS InterPro DOMAI…
A_84_P121962	0.0434853	0.00102428	1.99968	0.999766	AT3G44861		Protein of unknown function (DUF1645) Protein of unknown function (DUF1645); CONTAINS InterPro DOMAIN/s: Protein of unknown function DUF1645 (InterPro:IPR012442); BEST Arabidopsis thaliana protein match is: Protein of unknown function (DUF1645) (TAIR:AT1G23710.1); Has 180 Blast hits to 180 proteins in 16 species: Archae - 0; Bacteria - 0; Metazoa - 2; Fungi - 0; Plants - 176; Viruses - 0; Other E…
A_84_P826835	0.0437589	0.00104365	1.99717	0.99796	AT1G54021	anac053, NAC053	NAC domain containing protein 53 NAC domain containing protein 53 (NAC053); FUNCTIONS IN: sequence-specific DNA binding transcription factor activity; INVOLVED IN: multicellular organismal development, regulation of transcription; LOCATED IN: cellular_component unknown; EXPRESSED IN: 22 plant structures; EXPRESSED DURING: 13 growth stages; CONTAINS InterPro DOMAIN/s: No apical meristem (NAM) prot…
A_84_P828371	0.028863	0.000385169	1.99395	0.99563	AT5G49140	ATSIN3, SIN3, SNL3	SIN3-like 3 Enhances AtERF7-mediated transcriptional repression. RNAi lines show ABA hypersensitivity. Interacts with ERF7 and HDA19. SIN3-like 3 (SNL3); FUNCTIONS IN: transcription repressor activity; INVOLVED IN: negative regulation of transcription, regulation of transcription, DNA-dependent, response to abscisic acid stimulus; LOCATED IN: nucleus; EXPRESSED IN: 22 plant structures; EXPRESSED …
A_84_P294564	0.0361621	0.000632429	1.99309	0.995005	AT5G103500		Protein of unknown function (DUF604) Protein of unknown function (DUF604); CONTAINS InterPro DOMAIN/s: Protein of unknown function DUF604 (InterPro:IPR006740); BEST Arabidopsis thaliana protein match is: Protein of unknown function (DUF604) (TAIR:AT2G37730.1); Has 709 Blast hits to 698 proteins in 110 species: Archae - 0; Bacteria - 0; Metazoa - 213; Fungi - 200; Plants - 281; Viruses - 0; Other …
A_84_P11702	0.0199539	0.00015304	1.99266	0.994693	AT3G11481	ETHE1, GLX2-3, GLY3	glyoxalase II 3 Mononuclear Fe(II)-containing member of the b-lactamase fold superfamily. ETHE1 is homodimeric in solution, exhibits low-level esterase activity, and specifically binds a single Fe(II) atom in the active site. glyoxalase II 3 (GLY3); FUNCTIONS IN: hydrolase activity, acting on ester bonds, hydroxyacylglutathione hydrolase activity; INVOLVED IN: response to salt stress, methylglyox…
A_84_P17134	0.0272494	0.000338366	1.98992	0.992714	AT1G76641		Uncharacterised conserved protein UCP031088, alpha/beta hydrolase Uncharacterised conserved protein UCP031088, alpha/beta hydrolase; CONTAINS InterPro DOMAIN/s: Uncharacterised conserved protein UCP031088, alpha/beta hydrolase, At1g15070 (InterPro:IPR016969), Alpha/beta hydrolase fold-1 (InterPro:IPR000073); BEST Arabidopsis thaliana protein match is: Uncharacterised conserved protein UCP031088, …
A_84_P295744	0.0272494	0.000332231	1.98883	0.991917	AT2G44579	NSH1, URH1	uridine-ribohydrolase 1 uridine-ribohydrolase 1 (URH1); CONTAINS InterPro DOMAIN/s: Inosine/uridine-preferring nucleoside hydrolase (InterPro:IPR001910); BEST Arabidopsis thaliana protein match is: uridine-ribohydrolase 2 (TAIR:AT1G05620.1); Has 6361 Blast hits to 6297 proteins in 1364 species: Archae - 75; Bacteria - 4675; Metazoa - 179; Fungi - 233; Plants - 187; Viruses - 0; Other Eukaryotes -…
A_84_P16414	0.019417	0.000143704	1.98645	0.990189	AT5G10696	ATWNK1, WNK1, ZIK4	with no lysine (K) kinase 1 Serine/threonine protein kinase, whose transcription is regulated by circadian rhythm. with no lysine (K) kinase 1 (WNK1); FUNCTIONS IN: protein serine/threonine kinase activity, protein kinase activity, kinase activity; INVOLVED IN: protein amino acid phosphorylation, circadian rhythm; LOCATED IN: membrane; EXPRESSED IN: 22 plant structures; EXPRESSED DURING: 13 growt…
A_84_P21160	0.0306438	0.000437356	1.98401	0.988421	AT2G34181		Plant invertase/pectin methylesterase inhibitor superfamily Plant invertase/pectin methylesterase inhibitor superfamily; FUNCTIONS IN: pectinesterase activity; INVOLVED IN: cell wall modification; LOCATED IN: cell wall, plant-type cell wall; EXPRESSED IN: 21 plant structures; EXPRESSED DURING: 13 growth stages; CONTAINS InterPro DOMAIN/s: Pectinesterase, active site (InterPro:IPR018040), Pectin l…
A_84_P588557	0.0394233	0.000813693	1.98289	0.987607	AT5G05600	HOS3-1	JAO2_JOX2__2-oxoglutarate (2OG) and Fe(II)-dependent oxygenase superfamily proteinJAO2_JOX2__2-oxoglutarate (2OG) and Fe(II)-dependent oxygenase superfamily protein
A_84_P850524	0.0311838	0.00045764	1.97783	0.983916	AT5G05410		DREB2_DREB2A__DRE-binding protein 2ADREB2_DREB2A__DRE-binding protein 2ADREB2_DREB2A__DRE-binding protein 2ADREB2_DREB2A__DRE-binding protein 2A
A_84_P22159	0.040774	0.000894241	1.97481	0.981713	AT5G13220	ABCC7, ATMRP7, MRP7	JAS1_JAZ10_TIFY9__jasmonate-zim-domain protein 10JAS1_JAZ10_TIFY9__jasmonate-zim-domain protein 10JAS1_JAZ10_TIFY9__jasmonate-zim-domain protein 10
A_84_P271340	0.0404576	0.000879814	1.97441	0.981424	AT5G56880	Fes1A	Fes1A Encodes one of the Arabidopsis orthologs of the human Hsp70-binding protein 1 (HspBP-1) and yeast Fes1p: Fes1A (AT3G09350), Fes1B (AT3G53800), Fes1C (AT5G02150). Fes1A is cytosolic and associates with cytosolic Hsp70. Mutants showed increased heat-sensitive phenotype suggestion the involvement of Fes1A in acquired thermotolerance. Does not have nucleotide exchange factor activity in vitro. …
A_84_P12840	0.0438987	0.00105731	1.97112	0.979018	Sin AGI Code 3953	AGD13	ARF-GAP domain 13 A member of ARF GAP domain (AGD), A thaliana has 15 members, grouped into four classes. ARF-GAP domain 13 (AGD13); FUNCTIONS IN: ARF GTPase activator activity, zinc ion binding; INVOLVED IN: regulation of ARF GTPase activity; EXPRESSED IN: 24 plant structures; EXPRESSED DURING: 15 growth stages; CONTAINS InterPro DOMAIN/s: Arf GTPase activating protein (InterPro:IPR001164), C2 m…
A_84_P134655	0.0309082	0.000447022	1.96967	0.977951	AT1G118680		Polyketide cyclase/dehydrase and lipid transport superfamily protein Polyketide cyclase/dehydrase and lipid transport superfamily protein; CONTAINS InterPro DOMAIN/s: Lipid-binding START (InterPro:IPR002913); BEST Arabidopsis thaliana protein match is: Polyketide cyclase/dehydrase and lipid transport superfamily protein (TAIR:AT3G23080.1); Has 30201 Blast hits to 17322 proteins in 780 species: Ar…
A_84_P251245	0.0389576	0.000789957	1.96854	0.977126	AT1G170500		RING/U-box superfamily protein RING/U-box superfamily protein; FUNCTIONS IN: zinc ion binding; INVOLVED IN: response to chitin; EXPRESSED IN: 24 plant structures; EXPRESSED DURING: 15 growth stages; CONTAINS InterPro DOMAIN/s: Zinc finger, RING-type, conserved site (InterPro:IPR017907), Zinc finger, RING-type (InterPro:IPR001841), Zinc finger, C3HC4 RING-type (InterPro:IPR018957); BEST Arabidopsi…
A_84_P55980	0.0485137	0.00136686	1.96723	0.976169	AT5G67081		basic helix-loop-helix (bHLH) DNA-binding superfamily protein basic helix-loop-helix (bHLH) DNA-binding superfamily protein; FUNCTIONS IN: DNA binding, sequence-specific DNA binding transcription factor activity; INVOLVED IN: regulation of transcription; LOCATED IN: nucleus; EXPRESSED IN: 16 plant structures; EXPRESSED DURING: 8 growth stages; CONTAINS InterPro DOMAIN/s: Helix-loop-helix DNA-bind…
A_84_P54830	0.0363048	0.000641928	1.96559	0.97496	AT3G22276		O-fucosyltransferase family protein O-fucosyltransferase family protein; FUNCTIONS IN: molecular_function unknown; INVOLVED IN: biological_process unknown; LOCATED IN: plasma membrane; EXPRESSED IN: 24 plant structures; EXPRESSED DURING: 14 growth stages; CONTAINS InterPro DOMAIN/s: GDP-fucose protein O-fucosyltransferase (InterPro:IPR019378); BEST Arabidopsis thaliana protein match is: O-fucosyl…
A_84_P15394	0.0305131	0.000433719	1.96442	0.974101	AT4G27655	AtWRKY35, MEE24, WRKY35	WRKY DNA-binding protein 35 member of WRKY Transcription Factor; Group II-e WRKY DNA-binding protein 35 (WRKY35); CONTAINS InterPro DOMAIN/s: DNA-binding WRKY (InterPro:IPR003657), Transcription factor, WRKY group Iie (InterPro:IPR017412); BEST Arabidopsis thaliana protein match is: WRKY DNA-binding protein 14 (TAIR:AT1G30650.1); Has 5047 Blast hits to 3028 proteins in 237 species: Archae - 0; Ba…
A_84_P784727	0.0414494	0.00092516	1.96198	0.972308	AT3G09641	ATMLO10, MLO10	Seven transmembrane MLO family protein A member of a large family of seven-transmembrane domain proteins specific to plants, homologs of the barley mildew resistance locus o (MLO) protein. The Arabidopsis genome contains 15 genes encoding MLO proteins, with localization in plasma membrane. Phylogenetic analysis revealed four clades of closely-related AtMLO genes. ATMLO10 belongs to the clade III,…
A_84_P56060	0.028863	0.000387087	1.95848	0.969736	AT1G44415		Octicosapeptide/Phox/Bem1p family protein Octicosapeptide/Phox/Bem1p family protein; FUNCTIONS IN: molecular_function unknown; INVOLVED IN: biological_process unknown; LOCATED IN: cellular_component unknown; EXPRESSED IN: 24 plant structures; EXPRESSED DURING: 13 growth stages; CONTAINS InterPro DOMAIN/s: Octicosapeptide/Phox/Bem1p (InterPro:IPR000270); BEST Arabidopsis thaliana protein match is:…
A_84_P20871	0.0442914	0.00108918	1.95805	0.969419	Sin AGI Code 500	PEX6	peroxin 6 Encodes an apparent ATPase similar to yeast and human protein required for peroxisomal biogenesis. May facilitate recycling of PEX5, the peroxisomal matrix protein receptor, and thereby promote peroxisomal matrix protein import. peroxin 6 (PEX6); FUNCTIONS IN: nucleoside-triphosphatase activity, ATPase activity, nucleotide binding, ATP binding; INVOLVED IN: protein import into peroxisom…
A_84_P18787	0.0486655	0.00137619	1.9574	0.968937	AT1G16371	EFO1, RUP1	Transducin/WD40 repeat-like superfamily protein Encodes a transducin protein whose gene expression is induced by UV-B. This induction is reduced in hy5 mutant and may be a target of HY5 during UV-B response. Transducin/WD40 repeat-like superfamily protein; CONTAINS InterPro DOMAIN/s: WD40 repeat 2 (InterPro:IPR019782), WD40 repeat-like-containing domain (InterPro:IPR011046), WD40-repeat-containin…
A_84_P591548	0.0464713	0.00124107	1.95687	0.968544	AT3G51451	ELF4-L4	ELF4-like 4 ELF4-like 4 (ELF4-L4); CONTAINS InterPro DOMAIN/s: Protein of unknown function DUF1313 (InterPro:IPR009741); BEST Arabidopsis thaliana protein match is: ELF4-like 2 (TAIR:AT1G72630.1); Has 149 Blast hits to 148 proteins in 34 species: Archae - 0; Bacteria - 0; Metazoa - 0; Fungi - 0; Plants - 148; Viruses - 0; Other Eukaryotes - 1 (source: NCBI BLink).
A_84_P98146	0.040384	0.000864497	1.95621	0.968059	AT1G28481		Auxin efflux carrier family protein Auxin efflux carrier family protein; FUNCTIONS IN: auxin:hydrogen symporter activity; INVOLVED IN: auxin polar transport, transmembrane transport; LOCATED IN: endomembrane system, integral to membrane; EXPRESSED IN: 19 plant structures; EXPRESSED DURING: 13 growth stages; CONTAINS InterPro DOMAIN/s: Auxin efflux carrier (InterPro:IPR004776); BEST Arabidopsis th…
A_84_P515035	0.0248316	0.000260511	1.95554	0.967569	AT5G02601		unknown protein; Has 1807 Blast hits to 1807 proteins in 277 species: Archae - 0; Bacteria - 0; Metazoa - 736; Fungi - 347; Plants - 385; Viruses - 0; Other Eukaryotes - 339 (source: NCBI BLink).
A_84_P287800	0.0380819	0.000733115	1.95461	0.966881	AT1G53885;AT1G53904		Galactose oxidase/kelch repeat superfamily protein Galactose oxidase/kelch repeat superfamily protein; CONTAINS InterPro DOMAIN/s: F-box domain, cyclin-like (InterPro:IPR001810), Galactose oxidase/kelch, beta-propeller (InterPro:IPR011043), Kelch repeat type 1 (InterPro:IPR006652), Kelch related (InterPro:IPR013089), Kelch-type beta propeller (InterPro:IPR015915); BEST Arabidopsis thaliana protei…
A_84_P17750	0.0222855	0.000193174	1.95234	0.965203	AT1G13660	ATSPX4, SPX4	SPX domain gene 4 SPX domain gene 4 (SPX4); CONTAINS InterPro DOMAIN/s: SPX, N-terminal (InterPro:IPR004331); BEST Arabidopsis thaliana protein match is: SPX domain gene 1 (TAIR:AT5G20150.1); Has 30201 Blast hits to 17322 proteins in 780 species: Archae - 12; Bacteria - 1396; Metazoa - 17338; Fungi - 3422; Plants - 5037; Viruses - 0; Other Eukaryotes - 2996 (source: NCBI BLink).
A_84_P309023	0.0282819	0.000368068	1.9522	0.965099	AT1G15840		unknown protein; BEST Arabidopsis thaliana protein match is: unknown protein (TAIR:AT4G34560.1); Has 1807 Blast hits to 1807 proteins in 277 species: Archae - 0; Bacteria - 0; Metazoa - 736; Fungi - 347; Plants - 385; Viruses - 0; Other Eukaryotes - 339 (source: NCBI BLink).
A_84_P281810	0.0442914	0.00108413	1.95207	0.965004	AT5G24770;AT5G24781		Protein of unknown function (DUF1644) Protein of unknown function (DUF1644); CONTAINS InterPro DOMAIN/s: Protein of unknown function DUF1644 (InterPro:IPR012866); BEST Arabidopsis thaliana protein match is: Protein of unknown function (DUF1644) (TAIR:AT4G08460.3); Has 266 Blast hits to 248 proteins in 14 species: Archae - 0; Bacteria - 0; Metazoa - 0; Fungi - 0; Plants - 266; Viruses - 0; Other E…
A_84_P827013	0.0251061	0.000268656	1.95172	0.964746	AT5G62361	PKS1
A_84_P258390	0.0422429	0.000952571	1.9507	0.963991	AT2G21900		ATWRKY59_WRKY59__WRKY DNA-binding protein 59ATWRKY59_WRKY59__WRKY DNA-binding protein 59
[truncated: 471 more rows]

## Sheet: E1vsE0 TPT_RAP2.12
ProbeName	p (Corr)	p	FC	Log FC	AGI	Symbol
A_84_P21769	0.0129746	6.71175e-05	283.157	8.14546	AT1G61120	GES, TPS04, TPS4	GES_TPS04_TPS4__terpene synthase 04
[truncated: 673 more rows]
