# Supplementary material for: RAP2.3 negatively regulates nitric oxide biosynthesis and related responses through a rheostat-like mechanism in Arabidopsis
Source: J Exp Bot. 2020 Feb 13;71(10):3157–71. doi: 10.1093/jxb/eraa069 (PMC7260729; doi:10.1093/jxb/eraa069)
Supplement: eraa069_suppl_supplementary_table_S3 [file eraa069_suppl_supplementary_table_s3.xlsx]

## Sheet: Hoja1
Supplementary Table S3. In silico genome-wide analysis of putative RAP2.3-binding motifs and the intersection with NO-regulated genes.
Patmatch
Hits found:	7994
Sequences with hits:	6186
Sequences searched:	33602
Bytes searched:	33600250
Pattern:	MGCCGYM
Dataset searched:	TAIR10 Loci Upstream Sequences -- 1000 bp (DNA)
Download all matches as a textfile	download
188 genes with MGCCGYM motif and UP-regulated by NO only in TPT_RAP2.3 -EST
At3g09520	ATEXO70H4_EXO70H4__exocyst subunit exo70 family protein H4
At1g03800	ATERF10_ERF10__ERF domain protein 10
At5g06865	other RNA
At1g21120	IGMT2__O-methyltransferase family protein
At1g18570	AtMYB51_BW51A_BW51B_HIG1_MYB51__myb domain protein 51
At3g14590	NTMC2T6.2_NTMC2TYPE6.2__Calcium-dependent lipid-binding (CaLB domain) family protein
At5g58787	RING/U-box superfamily protein
At1g43160	RAP2.6__related to AP2 6
At1g79245
At5g05140	Transcription elongation factor (TFIIS) family protein
At1g67810	SUFE2__sulfur E2
At1g07500	SMR5__
At4g34135	UGT73B2__UDP-glucosyltransferase 73B2
At4g13110	BSD domain-containing protein
At4g40065	other RNA
At4g21410	CRK29__cysteine-rich RLK (RECEPTOR-like protein kinase) 29
At1g78895	Reticulon family protein
At5g24770	ATVSP2_VSP2__vegetative storage protein 2
At3g55940	PLC7_Phosphoinositide-specific phospholipase C family protein
At2g40095	Alpha/beta hydrolase related protein
At1g73805	SARD1__Calmodulin binding protein-like
At3g50030	ARM-repeat/Tetratricopeptide repeat (TPR)-like protein
At1g27770	ACA1_PEA1__autoinhibited Ca2+-ATPase 1
At5g14700	NAD(P)-binding Rossmann-fold superfamily protein
At3g25790	HHO_myb-like transcription factor family protein
At5g27380	AtGSH2_GSH2_GSHB__glutathione synthetase 2
At2g45360	Protein of unknown function (DUF1442)
At4g31980
At5g63790	ANAC102_NAC102__NAC domain containing protein 102
At1g33560	ADR1__Disease resistance protein (CC-NBS-LRR class) family
At2g31865	PARG2__poly(ADP-ribose) glycohydrolase 2
At1g19770	ATPUP14_PUP14__purine permease 14
At4g05010	AtFBS3_FBS3__F-box family protein
At5g20190	Tetratricopeptide repeat (TPR)-like superfamily protein
At3g21781	other RNA
At3g47960	AtNPF2.10_GTR1_NPF2.10__Major facilitator superfamily protein
At1g56140	Leucine-rich repeat transmembrane protein kinase
At4g39890	AtRABH1c_RABH1c__RAB GTPase homolog H1C
At3g15500	ANAC055_ATNAC3_NAC055_NAC3__NAC domain containing protein 3
At3g25760	AOC1_ERD12__allene oxide cyclase 1
At2g46370	AtGH3.11_FIN219_JAR1__Auxin-responsive GH3 family protein
At3g30405	transposable element gene
At4g27970	SLAH2__SLAC1 homologue 2
At2g21500	RING/U-box superfamily protein
At1g19570	ATDHAR1_DHAR1_DHAR5__dehydroascorbate reductase
At3g21780	UGT71B6__UDP-glucosyl transferase 71B6
At5g61810	APC1__Mitochondrial substrate carrier family protein
At4g03510	ATRMA1_RMA1__RING membrane-anchor 1
At2g24100	ASG1__
At1g27130	ATGSTU13_GST12_GSTU13__glutathione S-transferase tau 13
At1g15430	Protein of unknown function (DUF1644)
At5g35735	Auxin-responsive family protein
At2g05260	alpha/beta-Hydrolases superfamily protein
At1g21000	PLATZ transcription factor family protein
At2g18750	Calmodulin-binding protein
At1g19670	ATCLH1_ATHCOR1_CLH1_CORI1__chlorophyllase 1
At4g18197	ATPUP7_PEX17_PUP7__purine permease 7
At1g53280	AtDJ1B_DJ-1b_DJ1B__Class I glutamine amidotransferase-like superfamily protein
At1g79310	AtMC7_AtMCP2a_MC7_MCP2a__metacaspase 7
At4g01026	PYL7_RCAR2__PYR1-like 7
At3g14660	CYP72A13__cytochrome P450, family 72, subfamily A, polypeptide 13
At1g72850	Disease resistance protein (TIR-NBS class)
At2g17705
At1g22360	AtUGT85A2_UGT85A2__UDP-glucosyl transferase 85A2
At1g26730	EXS (ERD1/XPR1/SYG1) family protein
At5g27420	ATL31_CNI1__carbon/nitrogen insensitive 1
At5g66880	SNRK2-3_SNRK2.3_SRK2I__sucrose nonfermenting 1(SNF1)-related protein kinase 2.3
At5g49015	Expressed protein
At3g27420
At4g06529	transposable element gene
At1g50740	Transmembrane proteins 14C
At4g19390	Uncharacterised protein family (UPF0114)
At2g44370	Cysteine/Histidine-rich C1 domain family protein
At1g78410	VQ motif-containing protein
At3g21070	ATNADK-1_NADK1__NAD kinase 1
At3g25070	RIN4__RPM1 interacting protein 4
At4g22690	CYP706A1__cytochrome P450, family 706, subfamily A, polypeptide 1
At2g34930	disease resistance family protein / LRR family protein
At5g20250	DIN10_RS6__Raffinose synthase family protein
At5g18540
At4g11650	ATOSM34_OSM34__osmotin 34
At1g66370	AtMYB113_MYB113__myb domain protein 113
At1g61370	S-locus lectin protein kinase family protein
At1g01260	JAM2__basic helix-loop-helix (bHLH) DNA-binding superfamily protein
At2g42760
At3g57760	Protein kinase superfamily protein
At3g57210	Protein of unknown function (DUF626)
At2g43520	ATTI2_TI2__trypsin inhibitor protein 2
At4g36030	ARO3__armadillo repeat only 3
At3g14990	AtDJ1A_DJ-1a_DJ1A__Class I glutamine amidotransferase-like superfamily protein
At4g12005
At4g39940	AKN2_APK2__APS-kinase 2
At5g10695
At1g18270	ketose-bisphosphate aldolase class-II family protein
At1g60260	BGLU5__beta glucosidase 5
At5g13550	SULTR4;1__sulfate transporter 4.1
At4g36930	SPT__basic helix-loop-helix (bHLH) DNA-binding superfamily protein
At5g58400	Peroxidase superfamily protein
At2g18200
At1g78850	D-mannose binding lectin protein with Apple-like carbohydrate-binding domain
At2g27505	FBD-like domain family protein
At5g04020	calmodulin binding
At1g21680	DPP6 N-terminal domain-like protein
At1g13390
At1g20490	AMP-dependent synthetase and ligase family protein
At1g23850
At5g07440	GDH2__glutamate dehydrogenase 2
At5g21960	ERF016_Integrase-type DNA-binding superfamily protein
At3g23220	ESE1__Integrase-type DNA-binding superfamily protein
At5g59730	ATEXO70H7_EXO70H7__exocyst subunit exo70 family protein H7
At5g25210
At2g44790	UCC2__uclacyanin 2
At1g14860	NUDT18_atnudt18__nudix hydrolase homolog 18
At3g43250	Family of unknown function (DUF572)
At5g56490	AtGulLO4_GulLO4__D-arabinono-1,4-lactone oxidase family protein
At3g47340	ASN1_AT-ASN1_DIN6__glutamine-dependent asparagine synthase 1
At5g10830	S-adenosyl-L-methionine-dependent methyltransferases superfamily protein
At1g77360	APPR6__Tetratricopeptide repeat (TPR)-like superfamily protein
At2g34580
At4g36140	disease resistance protein (TIR-NBS-LRR class), putative
At4g31875
At5g14730
At5g25450	Cytochrome bd ubiquinol oxidase, 14kDa subunit
At3g47210	Plant protein of unknown function (DUF247)
At3g44190	FAD/NAD(P)-binding oxidoreductase family protein
At1g21110	IGMT3__O-methyltransferase family protein
At5g10820	Major facilitator superfamily protein
At2g34355	Major facilitator superfamily protein
At1g69920	ATGSTU12_GSTU12__glutathione S-transferase TAU 12
At1g57990	ATPUP18_PUP18__purine permease 18
At5g01760	ENTH/VHS/GAT family protein
At2g30870	ATGSTF10_ATGSTF4_ERD13_GSTF10__glutathione S-transferase PHI 10
At3g13100	ABCC7_ATMRP7_MRP7__multidrug resistance-associated protein 7
At4g34131	UGT73B3__UDP-glucosyl transferase 73B3
At3g26470	Powdery mildew resistance protein, RPW8 domain
At1g22470
At5g67410
At5g66050	Wound-responsive family protein
At2g43550	Scorpion toxin-like knottin superfamily protein
At4g38580	ATFP6_FP6_HIPP26__farnesylated protein 6
At1g66870	Carbohydrate-binding X8 domain superfamily protein
At1g10140	Uncharacterised conserved protein UCP031279
At3g01290	AtHIR2_HIR2__SPFH/Band 7/PHB domain-containing membrane-associated protein family
At1g75000	GNS1/SUR4 membrane protein family
At3g14200	Chaperone DnaJ-domain superfamily protein
At3g56710	SIB1__sigma factor binding protein 1
At4g39675
At5g63320	NPX1__nuclear protein X1
At1g67365	other RNA
At3g45638	other RNA
At2g44390	Cysteine/Histidine-rich C1 domain family protein
At3g26840	PES2__Esterase/lipase/thioesterase family protein
At5g07890	myosin heavy chain-related
At4g13820	Leucine-rich repeat (LRR) family protein
At5g07460	ATMSRA2_PMSR2__peptidemethionine sulfoxide reductase 2
At5g55460	Bifunctional inhibitor/lipid-transfer protein/seed storage 2S albumin superfamily protein
At4g25030
At3g50970	LTI30_XERO2__dehydrin family protein
At5g40348	other RNA
At3g25500	AFH1_AHF1_ATFH1_FH1__formin homology 1
At1g28380	NSL1__MAC/Perforin domain-containing protein
At4g14680	APS3__Pseudouridine synthase/archaeosine transglycosylase-like family protein
At5g18470	Curculin-like (mannose-binding) lectin family protein
At1g15125	S-adenosyl-L-methionine-dependent methyltransferases superfamily protein
At1g55850	ATCSLE1_CSLE1__cellulose synthase like E1
At4g13310	CYP71A20__cytochrome P450, family 71, subfamily A, polypeptide 20
At1g73480	alpha/beta-Hydrolases superfamily protein
At4g22710	CYP706A2__cytochrome P450, family 706, subfamily A, polypeptide 2
At1g22890
At4g28400	Protein phosphatase 2C family protein
At3g60140	BGLU30_DIN2_SRG2__Glycosyl hydrolase superfamily protein
At3g15356	Legume lectin family protein
At1g07890	APX1_ATAPX01_ATAPX1_CS1_MEE6__ascorbate peroxidase 1
At3g14060
At3g25882	NIMIN-2__NIM1-interacting 2
At5g37250	RING/U-box superfamily protein
At2g45760	BAL_BAP2__BON association protein 2
At1g06000	UDP-Glycosyltransferase superfamily protein
At1g77450	NAC032_anac032__NAC domain containing protein 32
At3g58980	F-box family protein
At4g18510	CLE2__CLAVATA3/ESR-related 2
At1g49650	alpha/beta-Hydrolases superfamily protein
At2g31810	ACT domain-containing small subunit of acetolactate synthase protein
At3g26600	ARO4__armadillo repeat only 4
At2g39420	alpha/beta-Hydrolases superfamily protein
At2g40200	basic helix-loop-helix (bHLH) DNA-binding superfamily protein
At4g38470	STY46__ACT-like protein tyrosine kinase family protein
At1g53440	Leucine-rich repeat transmembrane protein kinase
7 genes with MGCCGYM motif and UP-regulated by NO only in TPT_RAP2.3 plants +EST
At3g53180	NodGS__glutamate-ammonia ligases;catalytics;glutamate-ammonia ligases
At2g41640	Glycosyltransferase family 61 protein
At1g64160	AtDIR5_DIR5__Disease resistance-responsive (dirigent-like protein) family protein
At4g21870	HSP20-like chaperones superfamily protein
At3g19830	NTMC2T5.2_NTMC2TYPE5.2__Calcium-dependent lipid-binding (CaLB domain) family protein
At4g33467
At1g32460
52 genes with MGCCGYM motif and UP-regulated by NO in TPT_RAP2.3 plants both -EST & +EST
At1g76600
At4g18340	Glycosyl hydrolase superfamily protein
At3g03020
At1g61340	AtFBS1_FBS1__F-box family protein
At3g46640	LUX_PCL1__Homeodomain-like superfamily protein
At4g12720	AtNUDT7_GFG1_NUDT7__MutT/nudix family protein
At1g51780	ILL5__IAA-leucine resistant (ILR)-like gene 5
At2g22880	VQ motif-containing protein
At1g19210	Integrase-type DNA-binding superfamily protein
At5g54940	Translation initiation factor SUI1 family protein
At4g18205	Nucleotide-sugar transporter family protein
At1g28050	BBX13__B-box type zinc finger protein with CCT domain
At1g49520	SWIB complex BAF60b domain-containing protein
At1g59870	ABCG36_ATABCG36_ATPDR8_PDR8_PEN3__ABC-2 and Plant PDR ABC-type transporter family protein
At2g44810	DAD1__alpha/beta-Hydrolases superfamily protein
At4g30350	SMXL2__Double Clp-N motif-containing P-loop nucleoside triphosphate hydrolases superfamily protein
At5g04760	Duplicated homeodomain-like superfamily protein
At5g11650	alpha/beta-Hydrolases superfamily protein
At5g13190	AtGILP_GILP__
At1g30135	JAZ8_TIFY5A__jasmonate-zim-domain protein 8
At3g11020	DREB2_DREB2B__DRE/CRT-binding protein 2B
At3g53600	C2H2-type zinc finger family protein
At1g14480	Ankyrin repeat family protein
At5g25440	Protein kinase superfamily protein
At2g41100	ATCAL4_TCH3__Calcium-binding EF hand family protein
At1g72450	JAZ6_TIFY11B__jasmonate-zim-domain protein 6
At2g23030	SNRK2-9_SNRK2.9__SNF1-related protein kinase 2.9
At4g36150	Disease resistance protein (TIR-NBS-LRR class) family
At5g24590	ANAC091_TIP__TCV-interacting protein
At1g06620	2-oxoglutarate (2OG) and Fe(II)-dependent oxygenase superfamily protein
At1g73500	ATMKK9_MKK9__MAP kinase kinase 9
At3g11840	PUB24__plant U-box 24
At5g52882	P-loop containing nucleoside triphosphate hydrolases superfamily protein
At3g56880	VQ motif-containing protein
At1g72520	ATLOX4_LOX4__PLAT/LH2 domain-containing lipoxygenase family protein
At4g06746	DEAR5_RAP2.9__related to AP2 9
At3g15440
At1g53430	Leucine-rich repeat transmembrane protein kinase
At3g51450	Calcium-dependent phosphotriesterase superfamily protein
At1g76590	PLATZ transcription factor family protein
At3g29000	Calcium-binding EF-hand family protein
At1g32640	ATMYC2_JAI1_JIN1_MYC2_RD22BP1_ZBF1__Basic helix-loop-helix (bHLH) DNA-binding family protein
At4g11360	RHA1B__RING-H2 finger A1B
At5g16410	HXXXD-type acyl-transferase family protein
At1g74930	ORA47__Integrase-type DNA-binding superfamily protein
At5g05490	AtREC8_DIF1_REC8_SYN1__Rad21/Rec8-like family protein
At4g17500	ATERF-1_ERF-1__ethylene responsive element binding factor 1
At4g35480	RHA3B__RING-H2 finger A3B
At3g24500	ATMBF1C_MBF1C__multiprotein bridging factor 1C
At1g51760	IAR3_JR3__peptidase M20/M25/M40 family protein
At5g67480	ATBT4_BT4__BTB and TAZ domain protein 4
At5g06570	alpha/beta-Hydrolases superfamily protein
97 genes with MGCCGYM motif and DOWN-regulated by NO only in TPT_RAP2.3 plants -EST
At5g47630	mtACP3__mitochondrial acyl carrier protein 3
At5g66460	AtMAN7_MAN7__Glycosyl hydrolase superfamily protein
At1g64370
At3g20240	Mitochondrial substrate carrier family protein
At1g70120	Protein of unknown function (DUF1163)
At2g37560	ATORC2_ORC2__origin recognition complex second largest subunit 2
At4g22240	Plastid-lipid associated protein PAP / fibrillin family protein
At2g26080	AtGLDP2_GLDP2__glycine decarboxylase P-protein 2
At3g08600	Protein of unknown function (DUF1191)
At4g12320	CYP706A6__cytochrome P450, family 706, subfamily A, polypeptide 6
At1g07490	DVL9_RTFL3__ROTUNDIFOLIA like 3
At3g56870
At2g36690	2-oxoglutarate (2OG) and Fe(II)-dependent oxygenase superfamily protein
At1g48460
At1g69160
At1g71850	Ubiquitin carboxyl-terminal hydrolase family protein
At2g43110
At2g24820	AtTic55_TIC55-II_Tic55__translocon at the inner envelope membrane of chloroplasts 55-II
At5g16500	LIP1__Protein kinase superfamily protein
At5g43080	CYCA3;1__Cyclin A3;1
At2g32290	BAM6_BMY5__beta-amylase 6
At4g27030	FAD4_FADA__fatty acid desaturase A
At4g09970
At3g55800	SBPASE__sedoheptulose-bisphosphatase
At3g19270	CYP707A4__cytochrome P450, family 707, subfamily A, polypeptide 4
At5g04950	ATNAS1_NAS1__nicotianamine synthase 1
At3g61550	RING/U-box superfamily protein
At1g17920	HDG12__homeodomain GLABROUS 12
At1g16489	other RNA
At4g26790	GDSL-like Lipase/Acylhydrolase superfamily protein
At1g22850	SNARE associated Golgi protein family
At1g19190	alpha/beta-Hydrolases superfamily protein
At5g18407	Defensin-like (DEFL) family protein
At4g07725	transposable element gene
At5g67200	Leucine-rich repeat protein kinase family protein
At1g10370	ATGSTU17_ERD9_GST30_GST30B_GSTU17__Glutathione S-transferase family protein
At5g51110	Transcriptional coactivator/pterin dehydratase
At3g01060
At1g79890	RAD3-like DNA-binding helicase protein
At5g23060	CaS__calcium sensing receptor
At3g16870	GATA17__GATA transcription factor 17
At2g31660	EMA1_SAD2_URM9__ARM repeat superfamily protein
At4g31600	UTr7__UDP-N-acetylglucosamine (UAA) transporter family
At3g48160	DEL1_E2FE_E2L3__DP-E2F-like 1
At3g14740	RING/FYVE/PHD zinc finger superfamily protein
At5g61000	ATRPA70D_RPA1D_RPA70D__Replication factor-A protein 1-related
At1g73445	transposable element gene
At5g01410	ATPDX1_ATPDX1.3_PDX1_PDX1.3_RSR4__Aldolase-type TIM barrel family protein
At5g55040	DNA-binding bromodomain-containing protein
At5g65850	F-box and associated interaction domains-containing protein
At4g31330	Protein of unknown function, DUF599
At2g32610	ATCSLB01_ATCSLB1_CSLB01__cellulose synthase-like B1
At4g01037	AtWTF1_WTF1__Ubiquitin carboxyl-terminal hydrolase family protein
At3g18610	ATNUC-L2_NUC-L2_NUC2_PARLL1__nucleolin like 2
At4g14790	ATSUV3_EDA15__ATP-dependent RNA helicase, mitochondrial (SUV3)
At2g28050	Pentatricopeptide repeat (PPR) superfamily protein
At1g69200	FLN2__fructokinase-like 2
At2g32220	Ribosomal L27e protein family
At5g64630	FAS2_MUB3.9_NFB01_NFB1__Transducin/WD40 repeat-like superfamily protein
At1g14430	glyoxal oxidase-related protein
At4g28310
At1g62250
At5g43370	APT1_PHT1;2_PHT2__phosphate transporter 2
At5g04230	ATPAL3_PAL3__phenyl alanine ammonia-lyase 3
At5g42445
At5g22100	RNA cyclase family protein
At1g45201	ATTLL1_TLL1__triacylglycerol lipase-like 1
At5g23300	PYRD__pyrimidine d
At1g78090	ATTPPB_TPPB__trehalose-6-phosphate phosphatase
At1g68570	AtNPF3.1_NPF3.1__Major facilitator superfamily protein
At2g37240	Thioredoxin superfamily protein
At1g08280	GALT29A__Glycosyltransferase family 29 (sialyltransferase) family protein
At5g38100	S-adenosyl-L-methionine-dependent methyltransferases superfamily protein
At2g47490	ATNDT1_NDT1__NAD+ transporter 1
At4g13020	MHK__Protein kinase superfamily protein
At3g14900	EMB3120__
At5g02180	Transmembrane amino acid transporter family protein
At1g56110	NOP56__homolog of nucleolar protein NOP56
At4g29310	Protein of unknown function (DUF1005)
At2g20724
At4g28630	ABCB23_ATATM1_ATM1__ABC transporter of the mitochondrion 1
At4g15810	P-loop containing nucleoside triphosphate hydrolases superfamily protein
At2g38920	SPX (SYG1/Pho81/XPR1) domain-containing protein / zinc finger (C3HC4-type RING finger) protein-related
At1g27480	alpha/beta-Hydrolases superfamily protein
At1g03020	Thioredoxin superfamily protein
At5g26790
At2g12462
At4g33560	Wound-responsive family protein
At1g07010	AtSLP1_SLP1__Calcineurin-like metallo-phosphoesterase superfamily protein
At4g28230
At3g46870	Pentatricopeptide repeat (PPR) superfamily protein
At4g05410	YAO__Transducin/WD40 repeat-like superfamily protein
At1g16730	UP6__unknown protein 6
At3g56290
At5g55720	Pectin lyase-like superfamily protein
At1g09890	Rhamnogalacturonate lyase family protein
At1g66250	O-Glycosyl hydrolases family 17 protein
4 genes with MGCCGYM motif and DOWN-regulated by NO only in TPT_RAP2.3 plants +EST
At1g48630	RACK1B_RACK1B_AT__receptor for activated C kinase 1B
At1g29460	SAUR65__SAUR-like auxin-responsive protein family
At3g14570	ATGSL04_GSL04_GSL4_atgsl4__glucan synthase-like 4
At4g04790	Tetratricopeptide repeat (TPR)-like superfamily protein
7 genes with MGCCGYM motif and DOWN-regulated by NO in TPT_RAP2.3 plants both -EST & +EST
At2g27840	HD2D_HDA13_HDT04_HDT4__histone deacetylase-related / HD-related
At4g13710	Pectin lyase-like superfamily protein
At2g46040	ARID/BRIGHT DNA-binding domain;ELM2 domain protein
At3g47430	PEX11B__peroxin 11B
At1g14345	NAD(P)-linked oxidoreductase superfamily protein
At1g14280	PKS2__phytochrome kinase substrate 2
At1g14440	AtHB31_FTM2_HB31_ZHD4__homeobox protein 31
